# Supplementary material for: Genomic study of nonsyndromic hearing loss in unaffected individuals: Frequency of pathogenic and likely pathogenic variants in a Brazilian cohort of 2,097 genomes
Source: Front Genet. 2022 Aug 30;13:921324. doi: 10.3389/fgene.2022.921324 (PMC9486813; doi:10.3389/fgene.2022.921324)
Supplement: Supplementary file 1 [file DataSheet1.xlsx]

## Sheet: README
Genomic study of non-syndromic hearing loss in unaffected individuals: frequency of pathogenic and likely pathogenic variants in a Brazilian cohort of 2097 genomes
Authors: Caio Robledo D’ Angioli Costa Quaio 1,2; Antonio Victor Campos Coelho 1; Livia Maria Silva Moura 1,3; Rafael Lucas Muniz Guedes 1,3; Kelin Chen 1; Jose Ricardo Magliocco Ceroni 1; Renata Moldenhauer Minillo 1; Marcel Pinheiro Caraciolo 1,3; Rodrigo de Souza Reis 1,3; Bruna Mascaro Cordeiro de Azevedo 1; Maria Soares Nobrega 1; Anne Caroline Barbosa Teixeira 1; Matheus Martinelli Lima 1; …
Supplementary Tables
Supplementary Table 1. Final list of nuclear genes for molecular investigation of Brazilian individuals unaffected by nonsyndromic hearing loss.
Supplementary Table 2. Final list of mitochondrial variant coordinates for molecular investigation of Brazilian individuals unaffected by nonsyndromic hearing loss.
Supplementary Table 3. Excluded genes and locus. We have used a systematic approach to gather available scientific evidence to qualitatively define the clinical validity of gene-disease associations for all genes, following the framework proposed by the Clinical Genome Resource (ClinGen). The gene-disease classifications proposed by ClinGen and adopted in this article are as follows: limited, mod…
Supplementary Table 4. Sequence variants. Among 996 variants detected in either of the two study groups, 118 variants were reported in the ClinVar database and classified as pathogenic or likely pathogenic (P/LP). These variants were then individually curated and classified according to the ACMG criteria by our team of geneticists and they retained a list of 89 clinically relevant sequence pathog…
Supplementary Table 5. Sequence variants. The list of 89 clinically relevant sequence pathogenic/likely pathogenic variants associated with nonsyndromic hearing loss that were detected in the unaffected patients (Supplementary Table 4) were aggregated into one of the unique 36 genes. Genotypes/alleles counts and frequencies were combined per gene.
Supplementary Table 6. Excluded sequence variants. The list of 29 variants of unknown significance (VUS) or benign/likely benign variants according to ACMG criteria that were reclassified by our team of geneticists.
Supplementary Table 7. Pathogenic/likely pathogenic copy number variants (CNVs) detected in a sample of Brazilian individuals unaffected by nonsyndromic hearing loss.
Supplementary Table 8. Pathogenic/likely pathogenic copy number variants (CNVs) detected in a sample of Brazilian individuals unaffected by nonsyndromic hearing loss that were excluded from analysis for being of unknown significance or being syndromic alterations (> 1Mbp).
Supplementary Table 9. Recessive diseases frequency estimation, considering all recessive (AR and AD/AR) forms of nonsyndromic hearing loss.

## Sheet: Supplementary Table 1
Genes	Inheritance	Loci	Evidence (PMID: 28552198): Definitive, Strong, Moderate, Limited, No Reported Evidence, Conflicting Evidence	ClinGen/Gencc Coalition/Pubmed	Onset: Prelingual, Postlangual	Type: Conductive, Sensorineural, Mixed, Central	Predominant Severity: Mild 26-40 dB, Moderate 41-70 dB, Severe 71-90 dB, Profound 90 dB	Progression: Progressive, Stable	Predominant Frequency: Low (<500 Hz), Middle (501-2000 Hz), High (>2000 Hz)
ABCC1	AD	DFNA77	Limited	PMID: 31273342	Postlingual (2nd/3rd decade)	Sensorineural	Mild to profound	Progressive	High
ACTG1	AD	DFNA20, DFNA26	Definitive	ClinGen curation	Postlingual (1st/2nd decade)	Sensorineural	Severe to profound	Progressive	High
ADCY1	AR	DFNB44	Limited	ClinGen curation	Prelingual	Mixed	Mild to moderate	Stable	All
AIFM1	XL	DFNX5	Definitive	ClinGen curation	Postlingual (1st/2nd decade)	Sensorineural	Mild to profound	Progressive	All
BDP1	AR	DFNB49	Limited	ClinGen curation	Postlingual (1st decade)	Sensorineural	Moderate to severe	Progressive	Middle-High
BSND	AR	DFNB73	Definitive	ClinGen curation	Prelingual	Sensorineural	Severe	Stable	All
CABP2	AR	DFNB93	Definitive	ClinGen curation	Prelingual	Sensorineural	Moderate to severe	Stable	All
CCDC50	AD	DFNA440	Limited	ClinGen curation	Postlingual (1st decade)	Sensorineural	Profound	Progressive	Low-Middle
CD164	AD	DFNA66	Limited	ClinGen curation	Postlingual	Sensorineural	Mild to Severe	Variable	Middle
CDC14A	AR	DFNB105	Strong	ClinGen curation	Prelingual	Sensorineural	Moderate to profound	Variable	All
CDH23	AR	DFNB12	Definitive	ClinGen curation	Prelingual	Sensorineural	Profound	Progressive	High
CEACAM16	AD	DFNA4B	Moderate	ClinGen curation	Postlingual (2nd decade)	Sensorineural	Severe to profound	Progressive	High
CIB2	AR	DFNB48	Definitive	ClinGen curation	Prelingual	Sensorineural	Profound	Stable	All
CLDN14	AR	DFNB29	Definitive	ClinGen curation	Prelingual	Sensorineural	Severe to profound	Stable	All
CLDN9	AR	DFNB116	Limited	PMID: 31175426	Poslingual (1st decade)	Sensorineural	Moderate to profound	Progressive	All
CLIC5	AR	DFNB103	Moderate	ClinGen curation	Prelingual	Sensorineural	Severe to profound	Progressive	High
CLRN2	AR	DFNB117	Limited	PMID: 33496845	Prelingual	Sensorineural	Moderate to profound	Stable	Middle-High
COCH	AD	DFNA9	Definitive	ClinGen curation	Postlingual (2nd decade)	Sensorineural	Mild to profound	Progressive	All
COL11A1	AD	DFNA37	Strong	PMID: 30245514, 33169910, 33605226	Postlingual (1st decade)	Sensorineural	Mild to moderate	Progressive	Middle
COL11A2	AD/AR	DFNA13/DFNB53	Moderate/Moderate	ClinGen curation/ClinGen curation	Postlingual (2nd decade)/Prelingual	Sensorineural/Sensorineural	Moderate to Severe/Severe to Profound	Stable/Stable	Middle/All
COL4A6	XL	DFNX6	Limited	ClinGen curation	Prelingual	Sensorineural	Severe to profound	Progressive	All
CRYM	AD	DFNA40	Limited	ClinGen curation	Prelingual	Sensorineural	Moderate to severe	Progressive	All
DCDC2	AR	DFNB66	Limited	ClinGen curation	Prelingual	Sensorineural	Profound	Stable	All
DIABLO	AD	DFNA64	Limited	ClinGen curation	Postlingual (2nd/3rd decade)	Sensorineural	Mild to Severe	Progressive	High
DIAPH1	AD	DFNA1	Definitive	ClinGen curation	Postlingual (1st decade)	Sensorineural	Severe to profound	Progressive	Low
DMXL2	AD	DFNA71	Limited	ClinGen curation	Postlingual (2nd decade)	Sensorineural	Mild to profound	Progressive	All
DSPP	AD	DFNA39	Definitive	ClinGen curation	Postlingual (3rd decade)	Sensorineural	Moderate to severe	Progressive	High
ELMOD3	AR	DFNB88	Limited	ClinGen curation	Prelingual	Mixed	Severe to profound	Stable	All
EPS8	AR	DFNB102	Moderate	ClinGen curation	Prelingual	Sensorineural	Profound	Stable	All
EPS8L2	AR	DFNB106	Moderate	ClinGen curation	Postlingual (1st decade)	Sensorineural	Moderate to profound	Progressive	High
ESPN	AR	DFNB36	Definitive	ClinGen curation	Prelingual	Sensorineural	Profound	Stable	Not reported
ESRP1	AR	DFNB109	Limited	PMID: 29107558	Prelingual	Sensorineural	Severe to profound	Not reported	Not reported
ESRRB	AR	DFNB35	Limited	PMID: 32681043	Prelingual	Sensorineural	Severe to profound	Stable	Not reported
EYA4	AD	DFNA10	Definitive	ClinGen curation	Postlingual (3rd, 4th decades)	Sensorineural	Severe to profound	Progressive	All
FAM189A2	AD	DFNA51	Limited	PMID: 20602916	Postlingual (3rd, 4th decades)	Sensorineural	Severe to profound	Progressive	High
GAB1	AR	DFNB26	Limited	PMID: 29408807	Prelingual	Sensorineural	Severe to profound	Not reported	Not reported
GIPC3	AR	DFNB15, DFNB72, DFNB95	Definitive	ClinGen curation	Prelingual	Sensorineural	Moderate to severe	Stable	All
GJB2	AD/AR	DFNA3/DFNB1	Definitive	ClinGen curation	Postlingual (2nd, 3rd decades/Prelingual	Sensorineural	Moderate to severe/Profound	Progressive/Stable	High/All
GJB6	AD	DFNA3	Limited	PMID: 10471490	Postlingual	Sensorineural	Not reported	Progressive	Middle-high
GPRASP2	XL	DFNX7	Limited	PMID: 28096187	Prelingual	Mixed	Moderate to severe	Progressive	All
GPSM2	AR	DFNB32, DFNB82	Definitive	ClinGen curation	Prelingual	Sensorineural	Severe to profound	Stable	All
GRAP	AR	DFNB114	Limited	PMID: 30610177	Prelingual	Sensorineural	Severe to profound	Not reported	All
GREB1L	AD	DFNA80	Limited	PMID: 29955957, 32585897	Prelingual	Sensorineural	Profound	Not reported	All
GRHL2	AD	DFNA28	Definitive	ClinGen curation	Postlingual	Sensorineural	Mild to moderate	Progressive	All
GRXCR1	AR	DFNB25	Definitive	ClinGen curation	Prelingual	Sensorineural	Moderate to profound	Progressive	Middle
GRXCR2	AR	DFNB101	Moderate	ClinGen curation	Postlingual	Sensorineural	Moderate to severe	Progressive	High
GSDME	AD	DFNA5	Definitive	ClinGen curation	Postlingual (1st decade)	Sensorineural	Not reported	Progressive	High
HGF	AR	DFNB39	Moderate	ClinGen curation	Prelingual	Sensorineural	Profound	Stable	All
HOMER2	AD	DFNA68	Moderate	ClinGen curation	Postlingual (1st decade)	Sensorineural	Moderate to severe	Progressive	High
ILDR1	AR	DFNB42	Definitive	ClinGen curation	Prelingual	Sensorineural	Moderate to severe	Stable	All
KARS1	AR	DFNB89	Limited	ClinGen curation	Prelingual	Sensorineural	Moderate to profound	Stable	All
KCNQ4	AD	DFNA2	Definitive	ClinGen curation	Postlingual (2nd decade)	Sensorineural	Not reported	Progressive	High
KITLG	AD	DFNA69	Limited	ClinGen curation	Prelingual	Sensorineural	Moderate to profound	Stable	All
LHFPL5	AR	DFNB67	Definitive	ClinGen curation	Prelingual	Sensorineural	Severe to profound	Stable	Not reported
LMX1A	AD	DFNA7	Limited	PMID: 29971487, 29754270	Postlingual (variable)	Sensorineural	Severe to profound	Progressive	Middle-High
LOXHD1	AR	DFNB77	Definitive	ClinGen curation	Postlingual (variable)	Sensorineural	Moderate to profound	Progressive	Not reported
LRTOMT	AR	DFNB63	Definitive	ClinGen curation	Prelingual	Sensorineural	Severe to profound	Stable	All
MARVELD2	AR	DFNB49	Definitive	ClinGen curation	Prelingual	Sensorineural	Severe to profound	Stable	All
MCM2	AD	DFNA70	Definitive	ClinGen curation	Postlingual	Sensorineural	Mild to Severe	Progressive	High
MET	AR	DFNB97	Limited	ClinGen curation	Prelingual	Sensorineural	Severe	Not reported	All
MIR96	AD	DFNA50	Moderate	ClinGen curation	Postlingual	Sensorineural	Profound	Progressive	All
MPZL2	AR	DFNB111	Strong	ClinGen curation	Prelingual	Sensorineural	Moderate to severe	Progressive	High
MSRB3	AR	DFNB74	Moderate	ClinGen curation	Prelingual	Sensorineural	Severe to profound	Progressive	All
MYH14	AD	DFNA4	Moderate	ClinGen curation	Postlingual	Sensorineural	Severe to profound	Progressive	All
MYH9	AD	DFNA17	Definitive	ClinGen curation	Postlingual	Sensorineural	Moderate to severe	Progressive	High
MYO15A	AR	DFNB3	Definitive	ClinGen curation	Prelingual	Sensorineural	Profound	Stable	Not reported
MYO3A	AR	DFNB30	Strong	ClinGen curation	Prelingual	Sensorineural	Moderate to severe	Progressive	All
MYO6	AD/AR	DFNA22/DFNB37	Definitive	ClinGen curation	Postlingual/Prelingual	Sensorineural	Moderate to profound/Severe to profound	Progressive/Stable	High/Not reported
MYO7A	AD/AR	DFNA11/DFNB2	Definitive/Supportive	ClinGen curation/Orphanet, PMID: 20132242	Postlingual/Prelingual	Sensorineural	Moderate/Profound	Progressive	Not reported/All
NARS2	AR	DFNB94	Limited	ClinGen curation	Prelingual	Sensorineural	Profound	Stable	Not reported
NLRP3	AD	DFNA34	Limited	PMID: 28847925	Postlingual	Sensorineural	Mild to moderate	Progressive	Middle-high
OSBPL2	AD	DFNA67	Moderate	ClinGen curation	Postlingual	Sensorineural	Mild to profound	Progressive	High
OTOA	AR	DFNB22	Definitive	ClinGen curation	Prelingual	Sensorineural	Severe to profound	Stable	All
OTOF	AR	DFNB9	Definitive	ClinGen curation	Prelingual	Sensorineural	Severe to profound	Stable	Middle-High
OTOG	AR	DFNB18B	Definitive	ClinGen curation	Prelingual	Sensorineural	Moderate	Stable	All
OTOGL	AR	DFNB84	Definitive	ClinGen curation	Prelingual	Sensorineural	Moderate	Stable	High
P2RX2	AD	DFNA41	Moderate	ClinGen curation	Postlingual	Sensorineural	Severe	Progressive	All
PCDH15	AR	DFNB23	Limited	ClinGen curation	Prelingual	Sensorineural	Severe to profound	Stable	Not reported
PDE1C	AD	DFNA74	Limited	Orphanet, PMID: 29860631	Postlingual	Sensorineural	Mild to profound	Progressive	High
PDZD7	AR	DFNB57	Definitive	ClinGen curation	Postlingual	Sensorineural	Moderate to severe	Progressive	All
PJVK	AR	DFNB59	Definitive	ClinGen curation	Prelingual	Sensorineural	Mild to profound	Progressive	All
PLS1	AD	DFNA76	Limited	Orphanet, PMID: 31397523; 30872814	Prelingual	Sensorineural	Mild to profound	Variable	High
PNPT1	AR	DFNB70	Limited	ClinGen curation, PMID: 23084290	Prelingual	Sensorineural	Severe	Stable	All
POU3F4	XL	DFNX2	Definitive	ClinGen curation	Prelingual	Mixed	Profound	Progressive	All
POU4F3	AD	DFNA15	Definitive	ClinGen curation	Postlingual	Sensorineural	Moderate to severe	Progressive	High
PPIP5K2	AR	DFNB100	Limited	Orphanet, PMID: 29590114	Prelingual	Sensorineural	Profound	Stable	Not reported
PRPS1	XL	DFNX1	Limited	Orphanet, PMID: 20021999	Prelingual	Sensorineural	Severe to profound	Progressive	All
PTPRQ	AD/AR	DFNA73/DFNB84	Limited/Definitive	PMID: 29309402/ClinGen curation	Postlingual/Prelingual	Sensorineural/Sensorineural	Mild to severe/Moderate to profound	Progressive/Progressive	All_x000D_ All
RDX	AR	DFNB24	Definitive	ClinGen curation	Prelingual	Sensorineural	Severe to profound	Stable	All
REST	AD	DFNA27	Limited	PMID: 18279434	Postlingual	Sensorineural	Moderate to profound	Progressive	All
RIPOR2	AR	DFNB104	Moderate	ClinGen curation	Prelingual	Sensorineural	Profound	Stable	All
ROR1	AR	DFNB108	Limited	ClinGen curation, PMID: 27162350	Prelingual	Sensorineural	Profound	Stable	All
S1PR2	AR	DFNB68	Strong	ClinGen curation	Prelingual	Sensorineural	Profound	Progressive	All
SCD5	AD	DFNA79	Limited	PMID: 29776397	Postlingual	Sensorineural	Moderate	Progressive	High
SERPINB6	AR	DFNB91	Moderate	ClinGen curation	Postlingual	Sensorineural	Moderate to severe	Progressive	High
SIX1	AD	DFNA23	Moderate	PMID: 31595699, 28984810, 29907799	Prelingual	Sensorineural	Moderate to severe	Stable	High
SLC12A2	AD	DFNA78	Moderate	PMID: 32294086	Prelingual	Sensorineural	Profound	Stable	All
SLC17A8	AD	DFNA25	Strong	ClinGen curation	Postlingual (2nd-6th decades)	Sensorineural	Moderate	Progressive	High
SLC22A4	AR	DFNB60	Limited	PMID: 27023905	Prelingual	Sensorineural	Severe to profound	Stable	All
SLC26A4	AR	DFNB4	Strong	PMID: 14679580, 19287372, 12676893, 30303587	Prelingual	Mixed	Moderate	Progressive	High
SLC26A5	AR	DFNB61	Limited	ClinGen curation	Prelingual	Sensorineural	Severe to profound	Stable	All
SLC44A4	AD	DFNA72	Limited	ClinGen curation	Postlingual (3rd decade)	Sensorineural	Moderate to severe	Progressive	Middle
SMPX	XL	DFNX4	Definitive	ClinGen curation	Postlingual	Sensorineural	Moderate to severe	Progressive	All
SPNS2	AR	DFNB115	Limited	PMID: 30973865	Postlingual	Sensorineural	Moderate to severe	Not reported	All
STRC	AR	DFNB16	Definitive	ClinGen curation	Prelingual	Sensorineural	Moderate to severe	Stable	All
SYNE4	AR	DFNB76	Moderate	ClinGen curation	Postlingual	Sensorineural	Moderate to severe	Progressive	High
TBC1D24	AD/AR	DFNA65/DFNB86	Limited	ClinGen curation	Postlingual (3rd decade)/Prelingual	Sensorineural/Sensorineural	Moderate to severe/Severe to profound	Progressive/Stable	High/All
TECTA	AD/AR	DFNA8, DFNA12/DFNB21	Definitive	ClinGen curation	Prelingual/Prelingual	Sensorineural/Sensorineural	Moderate to severe/Severe to profound	Stable/Stable	Middle/Middle
TJP2	AD	DFNA51	Limited	ClinGen curation	Postlingual (4th decade)	Sensorineural	Moderate	Progressive	High
TMC1	AD/AR	DFNA36/DFNB7, DFNB11	Definitive	ClinGen curation	Postlingual (1st decade)/Prelingual	Sensorineural/Sensorineural	Moderate to severe/Profound	Progressive/Stable	High/All
TMEM132E	AR	DFNB99	Limited	ClinGen curation	Prelingual	Sensorineural	Severe to profound	Not reported	Not reported
TMIE	AR	DFNB6	Definitive	ClinGen curation	Prelingual	Sensorineural	Severe to profound	Stable	Not reported
TMPRSS3	AR	DFNB8, DFNB10	Definitive	ClinGen curation	Postlingual	Sensorineural	Severe to profound	Stable	Not reported
TNC	AD	DFNA56	Limited	ClinGen curation	Postlingual (1st to 4th decades)	Sensorineural	Moderate	Progressive	Low
TPRN	AR	DFNB79	Definitive	ClinGen curation	Prelingual	Sensorineural	Severe to profound	Progressive	All
TRIOBP	AR	DFNB28	Definitive	ClinGen curation	Prelingual	Sensorineural	Severe to profound	Stable	All
TRRAP	AD	DFNA75	Limited	PMID: 31231791	Postlingual (3rd decade)	Sensorineural	Moderate to severe	Progressive	Middle-High
USH1C	AR	DFNB18	Limited	ClinGen curation	Prelingual	Sensorineural	Severe to profound	Stable	Not reported
WBP2	AR	DFNB107	Limited	ClinGen curation	Prelingual	Sensorineural	Severe to profound	Progressive	Not reported
WFS1	AD	DFNA6, DFNA14, DFNA38	Limited	PMID: 27068579, 24462758, 30828794, 27124789	Prelingual	Sensorineural	Moderate to severe	Progressive	Low
WHRN	AR	DFNB31	Moderate	ClinGen curation	Prelingual	Sensorineural	Severe to profound	Not reported	All

## Sheet: Supplementary Table 2
Gene	Chromosome position	Ref	Alt
MT-RNR1	chrMT:1517	A	C
MT-RNR1	chrMT:1537	C	T
MT-RNR1	chrMT:801	A	G
MT-TG	chrMT:10003	T	C
MT-TG	chrMT:10005	A	G
MT-TG	chrMT:10019	C	T
MT-TG	chrMT:10055	A	G
MT-TG	chrMT:10057	T	C
MT-RNR1	chrMT:1027	A	G
MT-TR	chrMT:10454	T	C
MT-RNR1	chrMT:1116	A	G
MT-RNR1	chrMT:1180	T	G
MT-RNR1	chrMT:1192	C	A,T
MT-TH	chrMT:12148	T	C
MT-TH	chrMT:12167	T	C
MT-TH	chrMT:12183	G	A
MT-TH	chrMT:12188	T	C
MT-TH	chrMT:12201	T	C
MT-TS2	chrMT:12224	C	T
MT-TS2	chrMT:12235	T	C
MT-TS2	chrMT:12236	G	A
MT-TS2	chrMT:12258	C	A
MT-TS2	chrMT:12261	T	C
MT-TS2	chrMT:12262	C	A
MT-TS2	chrMT:12264	C	T
MT-RNR1	chrMT:1226	C	G
MT-TL2	chrMT:12324	TC	T
MT-RNR1	chrMT:1310	C	T
MT-RNR1	chrMT:1331	A	G
MT-RNR1	chrMT:1349	T	G
MT-RNR1	chrMT:1374	A	G
MT-RNR1	chrMT:1420	T	G
MT-RNR1	chrMT:1452	T	C
MT-RNR1	chrMT:1453	A	G
MT-TE	chrMT:14692	A	G
MT-TE	chrMT:14693	A	G
MT-RNR1	chrMT:1492	A	C
MT-RNR1	chrMT:1494	C	T
MT-RNR1	chrMT:1544	A	T
MT-RNR1	chrMT:1546	A	T
MT-RNR1	chrMT:1554	G	A
MT-RNR1	chrMT:1555	A	G
MT-RNR1	chrMT:1575	T	G
MT-RNR1	chrMT:1577	T	G
MT-TT	chrMT:15901	A	G
MT-TT	chrMT:15902	A	G
MT-TT	chrMT:15908	T	C
MT-TT	chrMT:15910	C	T
MT-TT	chrMT:15927	G	A
MT-TT	chrMT:15926	C	T
MT-TP	chrMT:15975	C	T
MT-TP	chrMT:15992	A	G
MT-TP	chrMT:15997	T	C
MT-TP	chrMT:16023	G	A
MT-TL1	chrMT:3236	A	G
MT-TL1	chrMT:3243	A	G,T
MT-TL1	chrMT:3291	T	C
MT-TI	chrMT:4295	A	G
MT-TI	chrMT:4316	A	G
MT-TI	chrMT:4317	AA	AG,A
MT-TQ	chrMT:4363	T	C
MT-TM	chrMT:4435	A	G
MT-TM	chrMT:4437	C	T
MT-TW	chrMT:5540	G	A
MT-TW	chrMT:5568	A	G
MT-TA	chrMT:5587	T	C
MT-TA	chrMT:5618	T	C
MT-TA	chrMT:5641	T	C
MT-TA	chrMT:5655	T	C
MT-CR	chrMT:576	A	G
MT-TC	chrMT:5780	G	A
MT-TC	chrMT:5783	G	A
MT-TC	chrMT:5794	T	C
MT-TC	chrMT:5802	T	C
MT-TC	chrMT:5809	G	A
MT-TC	chrMT:5821	G	A
MT-TC	chrMT:5822	G	A
MT-TF	chrMT:586	G	A
MT-TF	chrMT:593	T	C
MT-TF	chrMT:622	G	A
MT-TF	chrMT:625	G	A
MT-TF	chrMT:628	C	T
MT-TF	chrMT:636	A	G
MT-TF	chrMT:642	T	C
MT-RNR1	chrMT:735	A	G
MT-CO1	chrMT:7444	G	A
MT-CO1	chrMT:7445	A	C,G,T
MT-RNR1	chrMT:745	A	G
MT-TS1	chrMT:7462	C	T
MT-TS1	chrMT:7471	CC	C,CCC
MT-TS1	chrMT:7474	AA	AG,A
MT-TS1	chrMT:7492	C	T
MT-TS1	chrMT:7496	T	C
MT-TS1	chrMT:7505	T	C
MT-TS1	chrMT:7506	G	A
MT-TS1	chrMT:7510	T	C
MT-TS1	chrMT:7511	T	C
MT-TD	chrMT:7519	AA	A
MT-TD	chrMT:7551	A	G
MT-RNR1	chrMT:792	C	T
MT-TK	chrMT:8296	A	G
MT-TK	chrMT:8304	G	A
MT-TK	chrMT:8339	A	G
MT-TK	chrMT:8343	A	G
MT-TK	chrMT:8348	A	G
MT-RNR1	chrMT:839	A	G
MT-RNR1	chrMT:856	A	G
MT-RNR1	chrMT:960	CC	C,CCC
MT-RNR1	chrMT:988	G	A
MT-RNR1	chrMT:990	T	C
MT-TN	chrMT:5715	A	G
MT-RNR1	chrMT:669	T	C

## Sheet: Supplementary Table 3
Genes	Inheritance	Loci	Evidence (PMID: 28552198): Definitive, Strong, Moderate, Limited, No Reported Evidence, Conflicting Evidence	ClinGen/Gencc Coalition/Pubmed	Onset: Prelingual, Postlangual	Type: Conductive, Sensorineural, Mixed, Central	Predominant Severity: Mild 26-40 dB, Moderate 41-70 dB, Severe 71-90 dB, Profound 90 dB	Progression: Progressive, Stable	Predominant Frequency: Low (<500 Hz), Middle (501-2000 Hz), High (>2000 Hz)
ATP2B2	Modifier		Limited	PMID: 15829536	***	Sensorineural		Progressive
***LOCUS ONLY	XL	DFNX3	Limited	PMID: 7942846	***Prelingual	Sensorineural	Profound	Stable	All
FOXI1	AR	DFNB4	Disputed	ClinGen curation	Prelingual	Sensorineural		Progressive	Unknown
GJB3	AD	DFNA2B	Disputed	ClinGen curation	Postlingual	Sensorineural	Mild	Progressive	High
GJB6	AR	DFNB1	AR form Refuted by ClinGen	ClinGen curation	Prelingual	Sensorineural	Unknown	Progressive	Middle-high frequency
MYO1A	AD	DFNA48	Refuted	ClinGen curation	Postlingual
KCNJ10	AD	DFNB4	Disputed	ClinGen curation	Prelingual	Sensorineural	Not reported	Not reported	Not reported
TSPEAR	AR	DFNB98	Disputed	ClinGen curation	Prelingual	Sensorineural	Severe to profound	Not reported	All

## Sheet: Supplementary Table 4 
Genes	Inheritance	Loci	Evidence (PMID: 28552198): Definitive, Strong, Moderate, Limited, No Reported Evidence, Conflicting Evidence	ClinGen/Gencc Coalition/Pubmed	Onset: Prelingual, Postlangual	Type: Conductive, Sensorineural, Mixed, Central	Predominant Severity: Mild 26-40 dB, Moderate 41-70 dB, Severe 71-90 dB, Profound 90 dB	Progression: Progressive, Stable	Predominant Frequency: Low (<500 Hz), Middle (501-2000 Hz), High (>2000 Hz)	Clinical note	Chromosome position	Transcript	cDNA	Protein	ACMG classification	ACMG criteria for each variant	dbSNP	Alternate allele frequency (no hearing loss group)	Heterozygote genotypic frequency (no hearing loss group)	N Reference homozygotes (0/0) (no hearing loss group)	N Heterozygotes (0/1) (no hearing loss group)	N Alternative homozygotes (1/1) (no hearing loss group)	Not called (no hearing loss group)	gnomAD frequency (all)	ABRaOM frequency	FDR adjusted Fisher exact test p-value
CABP2	AR	DFNB93	Definitive	ClinGen curation	Prelingual	Sensorineural	Moderate to severe	Stable	All	Moderate to severe; stable	chr11:67519792	NM_016366.3	c.637+1G>T		Pathogenic	PVS1, PS4_mod, PM2, PM3, PP1_str	rs149712664	0.00023855	0.000477099	2095	1	0	1	0.0008	0.000427	1
CDH23	AR	DFNB12	Definitive	ClinGen curation	Prelingual	Sensorineural	Profound	Progressive	High	Severe to profound; stable	chr10:71790413	NM_022124.6	c.6049G>A	p.Gly2017Ser	Likely pathogenic	PS3_mod, PS4_sup, PM2, PP3	rs183431253	0.000241546	0.000483092	2069	1	0	27	1.396e-05
CDH23	AR	DFNB12	Definitive	ClinGen curation	Prelingual	Sensorineural	Profound	Progressive	High	Severe to profound; stable	chr10:71793361	NM_022124.6	c.6435_6463del	p.Ala2146fs	Likely pathogenic	PVS1, PM2		0.000715308	0.00143062	2094	3	0	0
CDH23	AR	DFNB12	Definitive	ClinGen curation	Prelingual	Sensorineural	Profound	Progressive	High	Severe to profound; stable	chr10:71807336	NM_022124.6	c.8239del	p.Val2747fs	Likely Pathogenic	PVS1, PM2	rs1554877007	0.00023855	0.000477099	2095	1	0	1
CLDN14	AR	DFNB29	Definitive	ClinGen curation	Prelingual	Sensorineural	Severe to profound	Stable	All	Severe to profound; stable	chr21:36461208	NM_001146079.2	c.488C>T	p.Ala163Val	Likely pathogenic	PS4_sup, PM2, PP1_mod, PP3	rs143797113	0.000476872	0.000953743	2095	2	0	0	0.0005
CLDN14	AR	DFNB29	Definitive	ClinGen curation	Prelingual	Sensorineural	Severe to profound	Stable	All	Severe to profound; stable	chr21:36461454	NM_001146079.2	c.242G>A	p.Arg81His	Likely pathogenic	PS4_sup, PM2, PM3, PP3	rs368027306	0.000238436	0.000476872	2096	1	0	0	1.396e-05
COL11A2	AD/AR	DFNA13/DFNB53	Moderate/Moderate	ClinGen curation/ClinGen curation	Postlingual (2nd decade)/Prelingual	Sensorineural/Sensorineural	Moderate to Severe/Severe to Profound	Stable/Stable	Middle/All	Mid-frequency loss/Severe to profound; stable	chr6:33180324	NM_080680.3	c.1292del	p.Pro431fs	Likely Pathogenic	PVS1, PM2	rs1583351636	0.00119446	0.00238892	2088	5	0	4
COL11A2	AD/AR	DFNA13/DFNB53	Moderate/Moderate	ClinGen curation/ClinGen curation	Postlingual (2nd decade)/Prelingual	Sensorineural/Sensorineural	Moderate to Severe/Severe to Profound	Stable/Stable	Middle/All	Mid-frequency loss/Severe to profound; stable	chr6:33184297	NM_080680.3	c.966dup	p.Thr323fs	Pathogenic	PVS1, PS4_mod, PM2	rs748440351	0.000483325	0.000966651	2067	2	0	28
DCDC2	AR	DFNB66	Limited	ClinGen curation	Prelingual	Sensorineural	Profound	Stable	All	Severe to profound	chr6:24302010	NM_016356.5	c.383C>G	p.Ser128Ter	Likely Pathogenic	PVS1, PM2	rs904520404	0.00071736	0.00047824	2089	1	1	6	2.793e-05
GJB2	AD/AR	DFNA3/DFNB1	Definitive	ClinGen curation	Postlingual (2nd, 3rd decades/Prelingual	Sensorineural	Moderate to severe/Profound	Progressive/Stable	High/All	High frequency; progressive/Usually stable	chr13:20188965	NM_004004.6	c.617A>G	p.Asn206Ser	Pathogenic	PP3, PP1, PM3_vs, PS3_sup	rs111033294	0.00144092	0.00288184	2076	6	0	15	0.0002	0.001708	1
GJB2	AD/AR	DFNA3/DFNB1	Definitive	ClinGen curation	Postlingual (2nd, 3rd decades/Prelingual	Sensorineural	Moderate to severe/Profound	Progressive/Stable	High/All	High frequency; progressive/Usually stable	chr13:20189032	NM_004004.6	c.550C>T	p.Arg184Trp	Likely Pathogenic	PM2, PP3, PS4_mod, PM3	rs998045226	0.000238436	0.000476872	2096	1	0	0	2.793e-05
GJB2	AD/AR	DFNA3/DFNB1	Definitive	ClinGen curation	Postlingual (2nd, 3rd decades/Prelingual	Sensorineural	Moderate to severe/Profound	Progressive/Stable	High/All	High frequency; progressive/Usually stable	chr13:20189155	NM_004004.6	c.427C>T	p.Arg143Trp	Pathogenic	PS4, PM2, PM3_str, PP2, PP3	rs80338948	0.000239808	0.000479616	2084	1	0	12	0.0002
GJB2	AD/AR	DFNA3/DFNB1	Definitive	ClinGen curation	Postlingual (2nd, 3rd decades/Prelingual	Sensorineural	Moderate to severe/Profound	Progressive/Stable	High/All	High frequency; progressive/Usually stable	chr13:20189443	NM_004004.6	c.139G>T	p.Glu47Ter	Pathogenic	PVS1, PM2, PS4, PM3_str	rs104894398	0.00023855	0.000477099	2095	1	0	1	0.0001	0.000427	1
GJB2	AD/AR	DFNA3/DFNB1	Definitive	ClinGen curation	Postlingual (2nd, 3rd decades/Prelingual	Sensorineural	Moderate to severe/Profound	Progressive/Stable	High/All	High frequency; progressive/Usually stable	chr13:20189447	NM_004004.6	c.134del	p.Gly45fs	Likely pathogenic	PVS1, PM2	rs1057517491	0.000240848	0.000481696	2075	1	0	21
GJB2	AD/AR	DFNA3/DFNB1	Definitive	ClinGen curation	Postlingual (2nd, 3rd decades/Prelingual	Sensorineural	Moderate to severe/Profound	Progressive/Stable	High/All	High frequency; progressive/Usually stable	chr13:20189473	NM_004004.6	c.109G>A	p.Val37Ile	Pathogenic	PS4, PP1_str, PM3	rs72474224	0.00548664	0.0109733	2073	23	0	1	0.0035	0.003416	0.95
GJB2	AD/AR	DFNA3/DFNB1	Definitive	ClinGen curation	Postlingual (2nd, 3rd decades/Prelingual	Sensorineural	Moderate to severe/Profound	Progressive/Stable	High/All	High frequency; progressive/Usually stable	chr13:20189511	NM_004004.6	c.71G>A	p.Trp24Ter	Pathogenic	PVS1, PM3_VS, PS3, BS1	rs104894396	0.000238436	0.000476872	2096	1	0	0	0.0001
GJB2	AD/AR	DFNA3/DFNB1	Definitive	ClinGen curation	Postlingual (2nd, 3rd decades/Prelingual	Sensorineural	Moderate to severe/Profound	Progressive/Stable	High/All	High frequency; progressive/Usually stable	chr13:20189546	NM_004004.6	c.35del	p.Gly12fs	Pathogenic	PVS1, PM3_VS, PS4, BA1	rs80338939	0.00716332	0.0133715	2065	28	1	3
GJB2	AD/AR	DFNA3/DFNB1	Definitive	ClinGen curation	Postlingual (2nd, 3rd decades/Prelingual	Sensorineural	Moderate to severe/Profound	Progressive/Stable	High/All	High frequency; progressive/Usually stable	chr13:20189559	NM_004004.6	c.23C>T	p.Thr8Met	Likely pathogenic	PS4_mod, PM2, PM3, PP3	rs529500747	0.000476872	0.000953743	2095	2	0	0	7.677e-05
GJB6	AD	DFNA3	Limited	PMID: 10471490	Postlingual	Sensorineural	Not reported	Progressive	Middle-high	High frequency; progressive/Usually stable	chr13:20223450	NM_001110219.3	c.31G>A	p.Gly11Arg	Likely Pathogenic	PS4, PS3_mod, PM2, PP1, PP3	rs104894415	0.000238436	0.000476872	2096	1	0	0	6.982e-06
GPSM2	AR	DFNB32, DFNB82	Definitive	ClinGen curation	Prelingual	Sensorineural	Severe to profound	Stable	All	Severe to profound; stable; Chudley-McCullough syndrome	chr1:108903235	NM_013296.5	c.1062+1G>T		Pathogenic	PVS1, PS4_sup, PM2, PM3_sup	rs777695770	0.000238663	0.000477327	2094	1	0	2	6.283e-05
KCNQ4	AD	DFNA2	Definitive	ClinGen curation	Postlingual (2nd decade)	Sensorineural	Not reported	Progressive	High	High frequency; progressive	chr1:40784233	NM_004700.4	c.140T>C	p.Leu47Pro	Likely Pathogenic	PS3_sup, PS4_mod, PM2, PP1_str, BP4	rs1271250198	0.00024975	0.0004995	2001	1	0	95
LOXHD1	AR	DFNB77	Definitive	ClinGen curation	Postlingual (variable)	Sensorineural	Moderate to profound	Progressive	Not reported	Moderate to profound; progressive	chr18:46522162	NM_001384474.1	c.5023del	p.Arg1675fs	Pathogenic	PVS1, PM2, PS4_sup		0.000476872	0.000953743	2095	2	0	0
LOXHD1	AR	DFNB77	Definitive	ClinGen curation	Postlingual (variable)	Sensorineural	Moderate to profound	Progressive	Not reported	Moderate to profound; progressive	chr18:46563166	NM_144612.6	c.2497C>T	p.Arg833Ter	Likely pathogenic	PVS1, PM2	rs188119157	0.000476872	0.000953743	2095	2	0	0	2.096e-05
LOXHD1	AR	DFNB77	Definitive	ClinGen curation	Postlingual (variable)	Sensorineural	Moderate to profound	Progressive	Not reported	Moderate to profound; progressive	chr18:46572085	NM_144612.6	c.2047+1G>T		Likely pathogenic	PVS1_str, PM2	rs867069460	0.000238436	0.000476872	2096	1	0	0
LRTOMT	AR	DFNB63	Definitive	ClinGen curation	Prelingual	Sensorineural	Severe to profound	Stable	All	Severe to profound; stable	chr11:72106094	NM_001145308.4	c.242G>A	p.Arg81Gln	Pathogenic	PS4_mod, PM2, PM3_sup, PP1_str	rs137853185	0.000238436	0.000476872	2096	1	0	0	1.397e-05
LRTOMT	AR	DFNB63	Definitive	ClinGen curation	Prelingual	Sensorineural	Severe to profound	Stable	All	Severe to profound; stable	chr11:72106214	NM_001145308.4	c.358+4A>C		Likely pathogenic	PS4_sup, PM2, PM3, PS3_sup	rs545947177	0.000239006	0.000478011	2091	1	0	5	2.093e-05	0.000427	1
MPZL2	AR	DFNB111	Strong	ClinGen curation	Prelingual	Sensorineural	Moderate to severe	Progressive	High	no vestibular symptoms	chr11:11826303	NM_005797.4	c.72del	p.Ile24fs	Pathogenic	PVS1_str, PS4_mod, PM2, PM3	rs752672077	0.0019084	0.00381679	2088	8	0	1
MSRB3	AR	DFNB74	Moderate	ClinGen curation	Prelingual	Sensorineural	Severe to profound	Progressive	All	Severe to profound; rapidly progressing	chr12:65368997	NM_001031679.3	c.264-1G>A		Likely pathogenic	PVS1_str, PM2	rs201306709	0.000241896	0.000483793	2066	1	0	30
MYO15A	AR	DFNB3	Definitive	ClinGen curation	Prelingual	Sensorineural	Profound	Stable	Not reported	Severe to profound; stable	chr17:18131501	NM_016239.4	c.4176C>A	p.Tyr1392Ter	Pathogenic	PVS1, PS4_sup, PM2	rs1199192203	0.000238436	0.000476872	2096	1	0	0
MYO15A	AR	DFNB3	Definitive	ClinGen curation	Prelingual	Sensorineural	Profound	Stable	Not reported	Severe to profound; stable	chr17:18143728	NM_016239.4	c.5978G>A	p.Arg1993Gln	Likely pathogenic	PS4_sup, PM2, PM3, PP3	rs117071200	0.000238436	0.000476872	2096	1	0	0	0.0002
MYO15A	AR	DFNB3	Definitive	ClinGen curation	Prelingual	Sensorineural	Profound	Stable	Not reported	Severe to profound; stable	chr17:18148953	NM_016239.4	c.6956+1G>A		Likely pathogenic	PVS1_str, PM2		0.000238892	0.000477783	2092	1	0	4
MYO15A	AR	DFNB3	Definitive	ClinGen curation	Prelingual	Sensorineural	Profound	Stable	Not reported	Severe to profound; stable	chr17:18153872	NM_016239.4	c.8065del	p.Trp2689fs	Likely pathogenic	PVS1, PM2		0.00023855	0.000477099	2095	1	0	1
MYO7A	AD/AR	DFNA11/DFNB2	Definitive/Supportive	ClinGen curation/Orphanet, PMID: 20132242	Postlingual/Prelingual	Sensorineural	Moderate/Profound	Progressive	Not reported/All	Flat, gently downsloping	chr11:77160278	NM_000260.4	c.1198_1199dup	p.Gly401fs	Likely Pathogenic	PVS1, PM2	rs1591287317	0.000238436	0.000476872	2096	1	0	0
MYO7A	AD/AR	DFNA11/DFNB2	Definitive/Supportive	ClinGen curation/Orphanet, PMID: 20132242	Postlingual/Prelingual	Sensorineural	Moderate/Profound	Progressive	Not reported/All	Flat, gently downsloping	chr11:77174825	NM_000260.4	c.2005C>T	p.Arg669Ter	Pathogenic	PVS1, PS4_sup, PM2, PM3	rs111033201	0.000238436	0.000476872	2096	1	0	0	1.396e-05
MYO7A	AD/AR	DFNA11/DFNB2	Definitive/Supportive	ClinGen curation/Orphanet, PMID: 20132242	Postlingual/Prelingual	Sensorineural	Moderate/Profound	Progressive	Not reported/All	Flat, gently downsloping	chr11:77181434	NM_000260.4	c.2750del	p.Glu917fs	Likely Pathogenic	PVS1, PM2	rs1591378140	0.000238436	0.000476872	2096	1	0	0
MYO7A	AD/AR	DFNA11/DFNB2	Definitive/Supportive	ClinGen curation/Orphanet, PMID: 20132242	Postlingual/Prelingual	Sensorineural	Moderate/Profound	Progressive	Not reported/All	Flat, gently downsloping	chr11:77183146	NM_000260.4	c.3364C>A	p.Leu1122Ile	Likely Pathogenic	PS4_sup, PM2, PM3, PP1, BP4	rs192378817	0.000238436	0.000476872	2096	1	0	0	0.0002	0.000427	1
MYO7A	AD/AR	DFNA11/DFNB2	Definitive/Supportive	ClinGen curation/Orphanet, PMID: 20132242	Postlingual/Prelingual	Sensorineural	Moderate/Profound	Progressive	Not reported/All	Flat, gently downsloping	chr11:77189348	NM_000260.4	c.3508G>A	p.Glu1170Lys	Pathogenic	PS4_mod, PM2, PM3_vs, PP3	rs111033214	0.000238663	0.000477327	2094	1	0	2	4.188e-05
MYO7A	AD/AR	DFNA11/DFNB2	Definitive/Supportive	ClinGen curation/Orphanet, PMID: 20132242	Postlingual/Prelingual	Sensorineural	Moderate/Profound	Progressive	Not reported/All	Flat, gently downsloping	chr11:77192243	NM_000260.4	c.4117C>T	p.Arg1373Ter	Pathogenic	PVS1, PS4_sup, PM2, PM3, PP1	rs766641715	0.000239693	0.000479386	2085	1	0	11	6.978e-06
MYO7A	AD/AR	DFNA11/DFNB2	Definitive/Supportive	ClinGen curation/Orphanet, PMID: 20132242	Postlingual/Prelingual	Sensorineural	Moderate/Profound	Progressive	Not reported/All	Flat, gently downsloping	chr11:77205599	NM_000260.4	c.5618G>A	p.Arg1873Gln	Pathogenic	PM3_str, PM2_sup, PM5, PP1, PP3, PP4	rs397516322	0.000716675	0.00143335	2090	3	0	4	5.584e-05
OTOA	AR	DFNB22	Definitive	ClinGen curation	Prelingual	Sensorineural	Severe to profound	Stable	All	Severe to profound; stable	chr16:21736318	NM_144672.4	c.2359G>T	p.Glu787Ter	Likely pathogenic	PVS1, PM2	rs200988634	0.00607681	0.0121536	2032	25	0	40	0.0094	0.042272	1.92e-22
OTOF	AR	DFNB9	Definitive	ClinGen curation	Prelingual	Sensorineural	Severe to profound	Stable	Middle-High	Usually severe to profound; stable	chr2:26460203	NM_194248.3	c.5816G>A	p.Arg1939Gln	Pathogenic	PS4, PM2, PM3_str, PP3	rs80356605	0.000239006	0.000478011	2091	1	0	5	4.191e-05
OTOF	AR	DFNB9	Definitive	ClinGen curation	Prelingual	Sensorineural	Severe to profound	Stable	Middle-High	Usually severe to profound; stable	chr2:26465724	NM_194248.3	c.4747C>T	p.Arg1583Cys	Likely Pathogenic	PS4_sup, PM2, PM3, PP3	rs781688103	0.000238436	0.000476872	2096	1	0	0
OTOF	AR	DFNB9	Definitive	ClinGen curation	Prelingual	Sensorineural	Severe to profound	Stable	Middle-High	Usually severe to profound; stable	chr2:26465753	NM_194248.3	c.4718T>C	p.Ile1573Thr	Likely Pathogenic	PS4_sup, PM2, PM3, PP1, PP3	rs111033405	0.000239808	0.000479616	2084	1	0	12	2.093e-05
OTOF	AR	DFNB9	Definitive	ClinGen curation	Prelingual	Sensorineural	Severe to profound	Stable	Middle-High	Usually severe to profound; stable	chr2:26477473	NM_194248.3	c.2348del	p.Gly783fs	Pathogenic	PVS1, PS4_mod, PM2, PM3	rs80356591	0.000238436	0.000476872	2096	1	0	0
OTOF	AR	DFNB9	Definitive	ClinGen curation	Prelingual	Sensorineural	Severe to profound	Stable	Middle-High	Usually severe to profound; stable	chr2:26479325	NM_194248.3	c.2153G>A	p.Trp718Ter	Pathogenic	PVS1, PS4_sup, PM2	rs111033383	0.00119275	0.0023855	2091	5	0	1	0.0001
OTOF	AR	DFNB9	Definitive	ClinGen curation	Prelingual	Sensorineural	Severe to profound	Stable	Middle-High	Usually severe to profound; stable	chr2:26479356	NM_194248.3	c.2122C>T	p.Arg708Ter	Pathogenic	PVS1, PS4_mod, PM2, PP1_mod	rs80356590	0.000238892	0.000477783	2092	1	0	4	4.884e-05
OTOF	AR	DFNB9	Definitive	ClinGen curation	Prelingual	Sensorineural	Severe to profound	Stable	Middle-High	Usually severe to profound; stable	chr2:26482417	NM_194248.3	c.1552_1567del	p.Arg518fs	Pathogenic	PVS1, PS4_mod, PM2	rs1443739332	0.000477099	0.000954198	2094	2	0	1
OTOG	AR	DFNB18B	Definitive	ClinGen curation	Prelingual	Sensorineural	Moderate	Stable	All	Mild to moderate; stable	chr11:17553476	NM_001292063.1	c.499del	p.Val167fs	Likely Pathogenic	PVS1, PM2	rs876657657	0.000240732	0.000481464	2076	1	0	20
OTOG	AR	DFNB18B	Definitive	ClinGen curation	Prelingual	Sensorineural	Moderate	Stable	All	Mild to moderate; stable	chr11:17574890	NM_001277269.1	c.2500C>T	p.Gln834Ter	Pathogenic	PVS1, PS4_sup, PM2, PM3_sup, PP1	rs554847663	0.000238436	0.000476872	2096	1	0	0	0.0004
OTOGL	AR	DFNB84	Definitive	ClinGen curation	Prelingual	Sensorineural	Moderate	Stable	High	High frequency; stable	chr12:80262019	NM_173591.3	c.1913G>A	p.Trp638Ter	Pathogenic	PVS1, PM2, PM3_sup, PS4_sup	rs377708973	0.000953743	0.00190749	2093	4	0	0	8.375e-05
PCDH15	AR	DFNB23	Limited	ClinGen curation	Prelingual	Sensorineural	Severe to profound	Stable	Not reported	Severe to profound; stable	chr10:53823041	NM_033056.4	c.4681_4684dup	p.Ser1562Ter	Likely pathogenic	PVS1, PM2	rs730880357	0.000477099	0.000954198	2094	2	0	1
PCDH15	AR	DFNB23	Limited	ClinGen curation	Prelingual	Sensorineural	Severe to profound	Stable	Not reported	Severe to profound; stable	chr10:54185223	NM_033056.4	c.1343_1350del	p.Tyr448fs	Likely Pathogenic	PVS1, PM2		0.000238663	0.000477327	2094	1	0	2
PCDH15	AR	DFNB23	Limited	ClinGen curation	Prelingual	Sensorineural	Severe to profound	Stable	Not reported	Severe to profound; stable	chr10:54369193	NM_033056.4	c.401G>A	p.Arg134Gln	Likely pathogenic	PS4_mod, PM2, PM3, BP4		0.00071599	0.00143198	2092	3	0	2
PDZD7	AR	DFNB57	Definitive	ClinGen curation	Postlingual	Sensorineural	Moderate to severe	Progressive	All	***	chr10:10100925	NM_001195263.2	c.2692dup	p.Ala898fs	Likely pathogenic	PVS1, PM2		0.000953743	0.00190749	2093	4	0	0
PDZD7	AR	DFNB57	Definitive	ClinGen curation	Postlingual	Sensorineural	Moderate to severe	Progressive	All	***	chr10:10101071	NM_001195263.2	c.2107del	p.Ser703fs	Pathogenic	PVS1, PS4_sup, PM2, PM3	rs397516633	0.00024108	0.00048216	2073	1	0	23
PDZD7	AR	DFNB57	Definitive	ClinGen curation	Postlingual	Sensorineural	Moderate to severe	Progressive	All	***	chr10:10101898	NM_001195263.2	c.1207del	p.His403fs	Pathogenic	PVS1, PS4_sup, PM2, PM3, PP1	rs1554835103	0.000239349	0.000478698	2088	1	0	8
PDZD7	AR	DFNB57	Definitive	ClinGen curation	Postlingual	Sensorineural	Moderate to severe	Progressive	All	***	chr10:10103003	NM_001195263.2	c.166dup	p.Arg56fs	Pathogenic	PVS1, PS4_sup, PM2, PM3, PP1	rs587776894	0.000238663	0.000477327	2094	1	0	2
PNPT1	AR	DFNB70	Limited	ClinGen curation, PMID: 23084290	Prelingual	Sensorineural	Severe	Stable	All	Severe to profound; stable	chr2:55647357	NM_033109.5	c.1592C>G	p.Thr531Arg	Likely pathogenic	PS4_sup, PM2, PM3_str	rs374698153	0.00023855	0.000477099	2095	1	0	1	7.698e-05
PNPT1	AR	DFNB70	Limited	ClinGen curation, PMID: 23084290	Prelingual	Sensorineural	Severe	Stable	All	Severe to profound; stable	chr2:55647430	NM_033109.5	c.1519G>T	p.Ala507Ser	Likely pathogenic	PS4_mod, PM2, PM3, BP4	rs143712760	0.000240385	0.000480769	2079	1	0	17	0.0003	0.000427	1
POU4F3	AD	DFNA15	Definitive	ClinGen curation	Postlingual	Sensorineural	Moderate to severe	Progressive	High	High frequency; progressive	chr5:146339809	NM_002700.3	c.384_387dup	p.Ser130fs	Likely Pathogenic	PVS1_str, PM2	rs1581278366	0.000243546	0.000487092	2052	1	0	44
PTPRQ	AD/AR	DFNA73/DFNB84	Limited/Definitive	PMID: 29309402/ClinGen curation	Postlingual/Prelingual	Sensorineural/Sensorineural	Mild to severe/Moderate to profound	Progressive/Progressive	All_x000D_ All	Moderate to profound; progressive	chr12:80484607	NM_001145026.2	c.1359+2T>C		Likely Pathogenic	PVS1_str, PM2, PS4_sup	rs377572771	0.000953743	0.00190749	2093	4	0	0	0.0005
PTPRQ	AD/AR	DFNA73/DFNB84	Limited/Definitive	PMID: 29309402/ClinGen curation	Postlingual/Prelingual	Sensorineural/Sensorineural	Mild to severe/Moderate to profound	Progressive/Progressive	All_x000D_ All	Moderate to profound; progressive	chr12:80670365	NM_001145026.2	c.6475C>T	p.Arg2159Ter	Pathogenic	PVS1, PM2, PS4_sup	rs1445287184	0.00023855	0.000477099	2095	1	0	1	2.796e-05
SLC26A4	AR	DFNB4	Strong	PMID: 14679580, 19287372, 12676893, 30303587	Prelingual	Mixed	Moderate	Progressive	High	Stable; progressive	chr7:107661695	NM_000441.2	c.55del	p.Ser19fs	Pathogenic	PVS1, PS4_sup, PM2, PM3	rs1057516634	0.000238436	0.000476872	2096	1	0	0
SLC26A4	AR	DFNB4	Strong	PMID: 14679580, 19287372, 12676893, 30303587	Prelingual	Mixed	Moderate	Progressive	High	Stable; progressive	chr7:107672182	NM_000441.2	c.349C>T	p.Leu117Phe	Likely Pathogenic	PM3_vs, PP1_str, PP3, PP4, BS1, BS3_sup	rs145254330	0.000238663	0.000477327	2094	1	0	2	0.0002
SLC26A4	AR	DFNB4	Strong	PMID: 14679580, 19287372, 12676893, 30303587	Prelingual	Mixed	Moderate	Progressive	High	Stable; progressive	chr7:107674302	NM_000441.2	c.554G>C	p.Arg185Thr	Likely Pathogenic	PM3, PS3_sup, PM2_sup, PP3, PP4	rs542620119	0.000238436	0.000476872	2096	1	0	0	3.49e-05
SLC26A4	AR	DFNB4	Strong	PMID: 14679580, 19287372, 12676893, 30303587	Prelingual	Mixed	Moderate	Progressive	High	Stable; progressive	chr7:107683356	NM_000441.2	c.918+2T>C		Pathogenic	PVS1, PM2, PS4_sup	rs912147281	0.000238436	0.000476872	2096	1	0	0	1.396e-05	0.000427	1
SLC26A4	AR	DFNB4	Strong	PMID: 14679580, 19287372, 12676893, 30303587	Prelingual	Mixed	Moderate	Progressive	High	Stable; progressive	chr7:107690151	NM_000441.2	c.1178TCT[1]	p.Phe394del	Pathogenic	PS4_mod, PM2, PM3_vs, PM4	rs777008062	0.000239349	0.000478698	2088	1	0	8
SLC26A4	AR	DFNB4	Strong	PMID: 14679580, 19287372, 12676893, 30303587	Prelingual	Mixed	Moderate	Progressive	High	Stable; progressive	chr7:107694473	NM_000441.2	c.1334T>G	p.Leu445Trp	Pathogenic	PS3_sup, PS4_mod, PM2, PM3_vs, PP3	rs111033307	0.000477099	0.000954198	2094	2	0	1	7.677e-05
SLC26A4	AR	DFNB4	Strong	PMID: 14679580, 19287372, 12676893, 30303587	Prelingual	Mixed	Moderate	Progressive	High	Stable; progressive	chr7:107698085	NM_000441.2	c.1588T>C	p.Tyr530His	Pathogenic	PS3_sup, PS4_mod, PM2, PM3_str, PP3, PP1	rs111033254	0.000243191	0.000486381	2055	1	0	41	2.093e-05
SLC26A4	AR	DFNB4	Strong	PMID: 14679580, 19287372, 12676893, 30303587	Prelingual	Mixed	Moderate	Progressive	High	Stable; progressive	chr7:107710201	NM_000441.2	c.2235+2T>C		Likely pathogenic	PVS1_str, PS4_sup, PM3_sup, PM2	rs1554362815	0.000238436	0.000476872	2096	1	0	0
STRC	AR	DFNB16	Definitive	ClinGen curation	Prelingual	Sensorineural	Moderate to severe	Stable	All	Severe to profound; stable	chr15:43600074	NM_153700.2	c.5125A>G	p.Thr1709Ala	Likely pathogenic	PS4_mod, PM2, PM3	rs1336307815	0.000715649	0.0014313	2093	3	0	1	0.0001
TBC1D24	AD/AR	DFNA65/DFNB86	Limited	ClinGen curation	Postlingual (3rd decade)/Prelingual	Sensorineural/Sensorineural	Moderate to severe/Severe to profound	Progressive/Stable	High/All	High frequency; progressive/Severe to profound	chr16:2496872	NM_001199107.2	c.724C>T	p.Arg242Cys	Likely Pathogenic	PS4_mod, PM2, PM3, PP3	rs398122965	0.000715308	0.000476872	2095	1	1	0	2.791e-05
TBC1D24	AD/AR	DFNA65/DFNB86	Limited	ClinGen curation	Postlingual (3rd decade)/Prelingual	Sensorineural/Sensorineural	Moderate to severe/Severe to profound	Progressive/Stable	High/All	High frequency; progressive/Severe to profound	chr16:2498261	NM_001199107.2	c.1008del	p.His336fs	Pathogenic	PVS1, PS4_mod, PM2	rs398122967	0.000239808	0.000479616	2084	1	0	12
TECTA	AD/AR	DFNA8, DFNA12/DFNB21	Definitive	ClinGen curation	Prelingual/Prelingual	Sensorineural/Sensorineural	Moderate to severe/Severe to profound	Stable/Stable	Middle/Middle	Mid-frequency loss/Severe to profound; stable	chr11:12112999	NM_005422.2	c.2719C>T	p.Arg907Ter	Pathogenic	PVS1, PM2, PS4_sup	rs764424917	0.000238777	0.000477555	2093	1	0	3	1.396e-05
TJP2	AD	DFNA51	Limited	ClinGen curation	Postlingual (4th decade)	Sensorineural	Moderate	Progressive	High	High frequency; progressive	chr9:69227788	NM_004817.4	c.1234C>T	p.Arg412Ter	Pathogenic	PVS1, PM2, PM3	rs777460754	0.000477327	0	2094	0	1	2
TJP2	AD	DFNA51	Limited	ClinGen curation	Postlingual (4th decade)	Sensorineural	Moderate	Progressive	High	High frequency; progressive	chr9:69227793	NM_004817.4	c.1243del	p.Ser415fs	Likely Pathogenic	PVS1, PM2	rs1057518679	0.000238663	0.000477327	2094	1	0	2
TMC1	AD/AR	DFNA36/DFNB7, DFNB11	Definitive	ClinGen curation	Postlingual (1st decade)/Prelingual	Sensorineural/Sensorineural	Moderate to severe/Profound	Progressive/Stable	High/All	Flat, gently downsloping/Severe to profound; stable	chr9:72694715	NM_138691.3	c.236+1G>A		Pathogenic	PVS1, PS4_sup, PM2, PM3_sup, PP1	rs775428246	0.000238436	0.000476872	2096	1	0	0	1.397e-05	0.000427	1
TMIE	AR	DFNB6	Definitive	ClinGen curation	Prelingual	Sensorineural	Severe to profound	Stable	Not reported	Severe to profound; stable	chr3:46701541	NM_147196.3	c.58del	p.Val20fs	Likely Pathogenic	PVS1, PM2	rs780689605	0.000489956	0.000979912	2039	2	0	56
TMPRSS3	AR	DFNB8, DFNB10	Definitive	ClinGen curation	Postlingual	Sensorineural	Severe to profound	Stable	Not reported	Progressive; stable	chr21:42375787	NM_001256317.3	c.1273G>A	p.Ala425Thr	Pathogenic	PS4, PS3_sup, PM3_vs, PP1_str	rs56264519	0.00309967	0.00619933	2084	13	0	0	0.001	0.003843	1
TMPRSS3	AR	DFNB8, DFNB10	Definitive	ClinGen curation	Postlingual	Sensorineural	Severe to profound	Stable	Not reported	Progressive; stable	chr21:42388436	NM_001256317.3	c.413C>A	p.Ala138Glu	Pathogenic	PS4, PS3_sup, PM3_vs, PP1_str	rs147231991	0.000477327	0.000954654	2093	2	0	2	0.0012	0.002562	0.18
TMPRSS3	AR	DFNB8, DFNB10	Definitive	ClinGen curation	Postlingual	Sensorineural	Severe to profound	Stable	Not reported	Progressive; stable	chr21:42388523	NM_024022.3	c.326G>A	p.Arg109Gln	Likely pathogenic	PS4_sup, PM2, PM5, PP3	rs139484231	0.00023855	0.000477099	2095	1	0	1	9.074e-05
TMPRSS3	AR	DFNB8, DFNB10	Definitive	ClinGen curation	Postlingual	Sensorineural	Severe to profound	Stable	Not reported	Progressive; stable	chr21:42388935	NM_024022.3	c.316C>T	p.Arg106Cys	Likely Pathogenic	PS4_mod, PM2, PM3, PP1	rs139805921	0.00023855	0.000477099	2095	1	0	1	0.0001	0.000854	0.95
TRIOBP	AR	DFNB28	Definitive	ClinGen curation	Prelingual	Sensorineural	Severe to profound	Stable	All	Severe to profound; stable	chr22:37726406	NM_001039141.3	c.3854_3855del	p.Arg1285fs	Likely pathogenic	PVS1, PM2	rs750744696	0.000238436	0.000476872	2096	1	0	0
USH1C	AR	DFNB18	Limited	ClinGen curation	Prelingual	Sensorineural	Severe to profound	Stable	Not reported	Severe to profound; stable	chr11:17531233	NM_153676.4	c.308G>A	p.Arg103His	Likely pathogenic	PS4_mod, PM2, PM3	rs397514500	0.000238436	0.000476872	2096	1	0	0	1.395e-05
WFS1	AD	DFNA6, DFNA14, DFNA38	Limited	PMID: 27068579, 24462758, 30828794, 27124789	Prelingual	Sensorineural	Moderate to severe	Progressive	Low	Low frequency; progressive	chr4:6289078	NM_006005.3	c.409_424dup	p.Val142fs	Pathogenic	PVS1, PS4_mod, PM2, PM3	rs1362648752	0.00023912	0.00047824	2090	1	0	6
WFS1	AD	DFNA6, DFNA14, DFNA38	Limited	PMID: 27068579, 24462758, 30828794, 27124789	Prelingual	Sensorineural	Moderate to severe	Progressive	Low	Low frequency; progressive	chr4:6301022	NM_006005.3	c.1230_1233del	p.Val412fs	Pathogenic	PVS1, PS4_mod, PM2, PM3_vs	rs760337383	0.000476872	0.000953743	2095	2	0	0
WFS1	AD	DFNA6, DFNA14, DFNA38	Limited	PMID: 27068579, 24462758, 30828794, 27124789	Prelingual	Sensorineural	Moderate to severe	Progressive	Low	Low frequency; progressive	chr4:6301306	NM_006005.3	c.1511C>T	p.Pro504Leu	Pathogenic	PS3_sup, PS4_mod, PM2, PM3_forte, PP3, PP1	rs28937892	0.000476872	0.000953743	2095	2	0	0	1.395e-05
WFS1	AD	DFNA6, DFNA14, DFNA38	Limited	PMID: 27068579, 24462758, 30828794, 27124789	Prelingual	Sensorineural	Moderate to severe	Progressive	Low	Low frequency; progressive	chr4:6301680	NM_006005.3	c.1885C>T	p.Arg629Trp	Pathogenic	PS4_mod, PM2, PM3_vs, PP1		0.000238436	0.000476872	2096	1	0	0
WHRN	AR	DFNB31	Moderate	ClinGen curation	Prelingual	Sensorineural	Severe to profound	Not reported	All	—	chr9:114423365	NM_015404.4	c.1573_1574del	p.Thr525fs	Pathogenic	PVS1, PS4_sup, PM2		0.000239349	0.000478698	2088	1	0	8

## Sheet: Supplementary Table 5
Genes	Inheritance	Loci	Evidence (PMID: 28552198): Definitive, Strong, Moderate, Limited, No Reported Evidence, Conflicting Evidence	ClinGen/Gencc Coalition/Pubmed	Onset: Prelingual, Postlangual	Type: Conductive, Sensorineural, Mixed, Central	Predominant Severity: Mild 26-40 dB, Moderate 41-70 dB, Severe 71-90 dB, Profound 90 dB	Progression: Progressive, Stable	Predominant Frequency: Low (<500 Hz), Middle (501-2000 Hz), High (>2000 Hz)	Clinical note	Combined P/LP allele frequency (no hearing loss group)	N Heterozygotes (0/1) (no hearing loss group)	N Alternative homozygotes (1/1) (no hearing loss group)
CABP2	AR	DFNB93	Definitive	ClinGen curation	Prelingual	Sensorineural	Moderate to severe	Stable	All	Moderate to severe; stable	0.000238436	1	0
CDH23	AR	DFNB12	Definitive	ClinGen curation	Prelingual	Sensorineural	Profound	Progressive	High	Severe to profound; stable	0.00119218	5	0
CLDN14	AR	DFNB29	Definitive	ClinGen curation	Prelingual	Sensorineural	Severe to profound	Stable	All	Severe to profound; stable	0.000715308	3	0
COL11A2	AD/AR	DFNA13/DFNB53	Moderate/Moderate	ClinGen curation/ClinGen curation	Postlingual (2nd decade)/Prelingual	Sensorineural/Sensorineural	Moderate to Severe/Severe to Profound	Stable/Stable	Middle/All	Mid-frequency loss/Severe to profound; stable	0.00166905	7	0
DCDC2	AR	DFNB66	Limited	ClinGen curation	Prelingual	Sensorineural	Profound	Stable	All	Severe to profound	0.000715308	1	1
GJB2	AD/AR	DFNA3/DFNB1	Definitive	ClinGen curation	Postlingual (2nd, 3rd decades/Prelingual	Sensorineural	Moderate to severe/Profound	Progressive/Stable	High/All	High frequency; progressive/Usually stable	0.0157368	64	1
GJB6	AD	DFNA3	Limited	PMID: 10471490	Postlingual	Sensorineural	Not reported	Progressive	Middle-high	High frequency; progressive/Usually stable	0.000238436	1	0
GPSM2	AR	DFNB32, DFNB82	Definitive	ClinGen curation	Prelingual	Sensorineural	Severe to profound	Stable	All	Severe to profound; stable; Chudley-McCullough syndrome	0.000238436	1	0
KCNQ4	AD	DFNA2	Definitive	ClinGen curation	Postlingual (2nd decade)	Sensorineural	Not reported	Progressive	High	High frequency; progressive	0.000238436	1	0
LOXHD1	AR	DFNB77	Definitive	ClinGen curation	Postlingual (variable)	Sensorineural	Moderate to profound	Progressive	Not reported	Moderate to profound; progressive	0.00119218	5	0
LRTOMT	AR	DFNB63	Definitive	ClinGen curation	Prelingual	Sensorineural	Severe to profound	Stable	All	Severe to profound; stable	0.000476872	2	0
MPZL2	AR	DFNB111	Strong	ClinGen curation	Prelingual	Sensorineural	Moderate to severe	Progressive	High	no vestibular symptoms	0.00190749	8	0
MSRB3	AR	DFNB74	Moderate	ClinGen curation	Prelingual	Sensorineural	Severe to profound	Progressive	All	Severe to profound; rapidly progressing	0.000238436	1	0
MYO15A	AR	DFNB3	Definitive	ClinGen curation	Prelingual	Sensorineural	Profound	Stable	Not reported	Severe to profound; stable	0.000953743	4	0
MYO7A	AD/AR	DFNA11/DFNB2	Definitive/Supportive	ClinGen curation/Orphanet, PMID: 20132242	Postlingual/Prelingual	Sensorineural	Moderate/Profound	Progressive	Not reported/All	Flat, gently downsloping	0.00214592	9	0
OTOA	AR	DFNB22	Definitive	ClinGen curation	Prelingual	Sensorineural	Severe to profound	Stable	All	Severe to profound; stable	0.0059609	25	0
OTOF	AR	DFNB9	Definitive	ClinGen curation	Prelingual	Sensorineural	Severe to profound	Stable	Middle-High	Usually severe to profound; stable	0.00286123	12	0
OTOG	AR	DFNB18B	Definitive	ClinGen curation	Prelingual	Sensorineural	Moderate	Stable	All	Mild to moderate; stable	0.000476872	2	0
OTOGL	AR	DFNB84	Definitive	ClinGen curation	Prelingual	Sensorineural	Moderate	Stable	High	High frequency; stable	0.000953743	4	0
PCDH15	AR	DFNB23	Limited	ClinGen curation	Prelingual	Sensorineural	Severe to profound	Stable	Not reported	Severe to profound; stable	0.00143062	6	0
PDZD7	AR	DFNB57	Definitive	ClinGen curation	Postlingual	Sensorineural	Moderate to severe	Progressive	All	***	0.00166905	7	0
PNPT1	AR	DFNB70	Limited	ClinGen curation, PMID: 23084290	Prelingual	Sensorineural	Severe	Stable	All	Severe to profound; stable	0.000476872	2	0
POU4F3	AD	DFNA15	Definitive	ClinGen curation	Postlingual	Sensorineural	Moderate to severe	Progressive	High	High frequency; progressive	0.000238436	1	0
PTPRQ	AD/AR	DFNA73/DFNB84	Limited/Definitive	PMID: 29309402/ClinGen curation	Postlingual/Prelingual	Sensorineural/Sensorineural	Mild to severe/Moderate to profound	Progressive/Progressive	All_x000D_ All	Moderate to profound; progressive	0.00119218	5	0
SLC26A4	AR	DFNB4	Strong	PMID: 14679580, 19287372, 12676893, 30303587	Prelingual	Mixed	Moderate	Progressive	High	Stable; progressive	0.00214592	9	0
STRC	AR	DFNB16	Definitive	ClinGen curation	Prelingual	Sensorineural	Moderate to severe	Stable	All	Severe to profound; stable	0.000715308	3	0
TBC1D24	AD/AR	DFNA65/DFNB86	Limited	ClinGen curation	Postlingual (3rd decade)/Prelingual	Sensorineural/Sensorineural	Moderate to severe/Severe to profound	Progressive/Stable	High/All	High frequency; progressive/Severe to profound	0.000953743	2	1
TECTA	AD/AR	DFNA8, DFNA12/DFNB21	Definitive	ClinGen curation	Prelingual/Prelingual	Sensorineural/Sensorineural	Moderate to severe/Severe to profound	Stable/Stable	Middle/Middle	Mid-frequency loss/Severe to profound; stable	0.000238436	1	0
TJP2	AD	DFNA51	Limited	ClinGen curation	Postlingual (4th decade)	Sensorineural	Moderate	Progressive	High	High frequency; progressive	0.000715308	1	1
TMC1	AD/AR	DFNA36/DFNB7, DFNB11	Definitive	ClinGen curation	Postlingual (1st decade)/Prelingual	Sensorineural/Sensorineural	Moderate to severe/Profound	Progressive/Stable	High/All	Flat, gently downsloping/Severe to profound; stable	0.000238436	1	0
TMIE	AR	DFNB6	Definitive	ClinGen curation	Prelingual	Sensorineural	Severe to profound	Stable	Not reported	Severe to profound; stable	0.000476872	2	0
TMPRSS3	AR	DFNB8, DFNB10	Definitive	ClinGen curation	Postlingual	Sensorineural	Severe to profound	Stable	Not reported	Progressive; stable	0.00405341	17	0
TRIOBP	AR	DFNB28	Definitive	ClinGen curation	Prelingual	Sensorineural	Severe to profound	Stable	All	Severe to profound; stable	0.000238436	1	0
USH1C	AR	DFNB18	Limited	ClinGen curation	Prelingual	Sensorineural	Severe to profound	Stable	Not reported	Severe to profound; stable	0.000238436	1	0
WFS1	AD	DFNA6, DFNA14, DFNA38	Limited	PMID: 27068579, 24462758, 30828794, 27124789	Prelingual	Sensorineural	Moderate to severe	Progressive	Low	Low frequency; progressive	0.00143062	6	0
WHRN	AR	DFNB31	Moderate	ClinGen curation	Prelingual	Sensorineural	Severe to profound	Not reported	All	—	0.000238436	1	0

## Sheet: Supplementary Table 6
Genes	Chromosome position	Transcript	cDNA	Protein	ACMG classification	ACMG criteria for each variant	dbSNP	Alternate allele frequency (no hearing loss group)	Heterozygote genotypic frequency (no hearing loss group)	N Reference homozygotes (0/0) (no hearing loss group)	N Heterozygotes (0/1) (no hearing loss group)	N Alternative homozygotes (1/1) (no hearing loss group)	Not called (no hearing loss group)	HWE test p-value (no hearing loss group)	gnomAD frequency (all)	ABRaOM frequency	REVEL score
ESPN	chr1:6452092	NM_031475.3	c.2321G>A	p.Arg774Gln	VUS	PS3_sup, PS4_sup, PM2	rs121908136	0	0	2097	0	0	0	1	1.396e-05		0.462
BDP1	chr5:71564883	NM_018429.3	c.7873T>G	p.Ter2625Glu	VUS	BS2, PM4, PP1	rs199721728	0.00119732	0.00239464	2083	5	0	9	1.01891e-19	0.0006	0.001281
TNC	chr9:115041016	NM_002160.4	c.5317G>A	p.Val1773Met	VUS	PP1, BP4	rs137933052	0.000238436	0.000476872	2096	1	0	0	0	0.0002	0.001281	0.1
PTPRQ	chr12:80460707	NM_001145026.2	c.715A>G	p.Arg239Gly	VUS	PM2, PM3_sup, PS4_sup	rs281865414	0.00119218	0.00238436	2092	5	0	0	8.49264e-20	5.583e-05	0.000854
DMXL2	chr15:51471365	NM_015263.4	c.7247G>A	p.Arg2416His	VUS	PM2	rs754786373	0.000239234	0.000478469	2089	1	0	7	0	2.796e-05	0.000427	0.198
KARS1	chr16:75629536	NM_005548.2	c.1430G>A	p.Arg477His	VUS	PM2, PP3	rs778748895	0.000238892	0.000477783	2092	1	0	4	0	2.093e-05	0.000427	0.837
MYO15A	chr17:18155225	NM_016239.4	c.8340G>A	p.Thr2780=	VUS	PM2	rs878853228	0.000239234	0.000478469	2089	1	0	7	0	6.979e-06
KCNQ4	chr1:40818673	NM_004700.4	c.701A>G	p.His234Arg	VUS	PM2, PM5, PP3	rs1064796365	0.000242601	0.000485201	2060	1	0	36	0			0.944
TJP2	chr9:69252864	NM_004817.4	c.3371C>T	p.Thr1124Met	Likely benign	BS2, BP4	rs376663560	0.000239349	0.000478698	2088	1	0	8	0	0.0003		0.062
NARS2	chr11:78443670	NM_024678.6	c.1253G>A	p.Arg418His	VUS	PM2	rs535877562	0.000238436	0.000476872	2096	1	0	0	0	0.0002		0.512
CLDN9	chr16:3013729	NM_020982.4	c.370_372dup	p.Ile124dup	VUS	PM2		0.000476872	0.000953743	2095	2	0	0	7.80246e-116
OTOA	chr16:21687653	NM_144672.4	c.635+5G>A		VUS	PM2		0.000238663	0.000477327	2094	1	0	2	0
WFS1	chr4:6300976	NM_006005.3	c.1181A>T	p.Glu394Val	VUS	PS4_sup, PM2, PP3	rs146563951	0.00071736	0.00143472	2088	3	0	6	2.92602e-52	6.287e-05		0.959
WFS1	chr4:6301111	NM_006005.3	c.1316T>G	p.Phe439Cys	VUS	PS4_sup, PM2, PP3	rs141585847	0.000238436	0.000476872	2096	1	0	0	0	5.586e-05		0.976
WFS1	chr4:6301166	NM_006005.3	c.1371G>T	p.Arg457Ser	VUS	PS4_sup, PM2, PP3	rs113446173	0.000715308	0.00143062	2094	3	0	0	2.0936e-52	0.0003	0.000854	0.665
WFS1	chr4:6301405	NM_006005.3	c.1610G>A	p.Cys537Tyr	VUS	PM2, PP3	rs199910987	0.00119218	0.00238436	2092	5	0	0	8.49264e-20	0.0003	0.000427	0.939
WFS1	chr4:6301815	NM_006005.3	c.2020G>A	p.Gly674Arg	VUS	PS4_mod, PM2, PP3	rs200672755	0.000476872	0.000953743	2095	2	0	0	7.80246e-116	0.0002	0.000427	0.944
WFS1	chr4:6301990	NM_006005.3	c.2195G>A	p.Arg732His	VUS	PM2, PM5, PP3	rs149013740	0.000476872	0.000953743	2095	2	0	0	7.80246e-116	0.0008	0.000854	0.971
WFS1	chr4:6302326	NM_006005.3	c.2531C>T	p.Ala844Val	VUS	PM2, PP3	rs200192011	0.000476872	0.000953743	2095	2	0	0	7.80246e-116	2.79e-05		0.88
SLC26A4	chr7:107710183	NM_000441.2	c.2219G>T	p.Gly740Val	VUS	PM2	rs111033310	0.000238436	0.000476872	2096	1	0	0	0	0.0002	0.000854	0.509
MYO3A	chr10:25954875	NM_017433.5	c.170A>C	p.Asp57Ala	VUS	PM2	rs146511800	0.000476872	0.000953743	2095	2	0	0	7.80246e-116	0.0009	0.000854	0.528
CDH23	chr10:71785652	NM_022124.6	c.5734C>T	p.Arg1912Trp	VUS	PS4_sup, PM2	rs397517344	0.000238436	0.000476872	2096	1	0	0	0	7.676e-05	0.000427	0.541
CDH23	chr10:71791117	NM_022124.6	c.6050-15G>A		VUS	PS3_sup, PM2	rs373838930	0.000238436	0.000476872	2096	1	0	0	0	6.285e-05
CDH23	chr10:71807518	NM_022124.6	c.8311G>A	p.Gly2771Ser	VUS	PS4_sup, PM2, PM3_sup, PP3	rs201076440	0.00023855	0.000477099	2095	1	0	1	0	0.0004		0.614
USH1C	chr11:17505950	NM_153676.4	c.2014-1G>A		VUS	PM2	rs150567427	0.00333969	0.00667939	2082	14	0	1	0.00181079	0.0018	0.000427
OTOG	chr11:17553211	NM_001277269.2	c.[421G>A]		VUS	PM2, BP4	rs552304627	0.00166905	0.0033381	2090	7	0	0	9.9259e-11	0.0008	0.001281	0.252
GJB2	chr13:20189137	NM_004004.6	c.445G>A	p.Ala149Thr	VUS	PM2	rs111033225	0.000238436	0.000476872	2096	1	0	0	0	4.885e-05		0.499
KARS1	chr16:75629473	NM_005548.2	c.1493C>T	p.Ala498Val	VUS	PM2, PP3	rs1415687857	0.000238777	0.000477555	2093	1	0	3	0	1.396e-05		0.842
LOXHD1	chr18:46509805	NM_001145472.3	c.2077G>A	p.Glu693Lys	VUS	PM2, BP4	rs200242497	0.00119218	0.00238436	2092	5	0	0	8.49264e-20	0.0006	0.001281	0.146

## Sheet: Supplementary Table 7
Gene (NSHL)	Inheritance	Evidence for gene-disease association	Onset: Prelingual, Postlangual	Type: Conductive, Sensorineural, Mixed, Central	Predominant Severity: Mild 26-40 dB, Moderate 41-70 dB, Severe 71-90 dB, Profound 90 dB	Progression: Progressive, Stable	Predominant Frequency: Low (<500 Hz), Middle (501-2000 Hz), High (>2000 Hz)	All genes involved in the region	Mechanism (microdeletion (DEL)/microduplication (DUP))	Chromosome	Start position	End position	Size	Classification	ClinGen pathogenicity calculator criteria	Number of heterozygotes	Allele frequency
STRC	AR	Definitive	Prelingual	Sensorineural	Moderate to severe	Stable	All	CATSPER2/PPIP5K1P1-CATSPER2/STRC	DEL	15	43600849	43658715	57866	Pathogenic	1A, 2A, 3A, 4L	38	0.00906056
OTOA	AR	Definitive	Prelingual	Sensorineural	Severe to profound	Stable	All	IGSF6/LOC101927814/METTL9/OTOA/OTOAP1/RRN3/RRN3P1	DEL	16	21584345	21828561	244216	Pathogenic	1A, 2A, 3A	4	0.000953743
ABCC1	AD	Limited	Poslingual (2nd/3rd decade)	Sensorineural	Mild to profound	Progressive	High	ABCC1/ABCC6/BMERB1/CEP20/MARF1/MIR484/MIR6506/MPV17L/MYH11/NDE1	DEL	16	15394361	16199828	805467	Pathogenic	2A, 4L	2	0.000476872
NARS2	AR	Limited	Prelingual	Sensorineural	Profound	Stable	Not reported	NARS2	DEL	11	78476555	78486991	10436	Likely Pathogenic	1A, 2E, 3A	2	0.000476872
DMXL2	AD	Limited	Postlingual (2nd decade)	Sensorineural	Mild to profound	Progressive	All	DMXL2	DEL	15	51437517	51457141	19624	Likely Pathogenic	1A, 2D, 3A	1	0.000238436
GRAP	AR	Limited	Prelingual	Sensorineural	Severe to profound	Not reported	All	CCDC144B/FAM83G/FBXW10/FOXO3B/GRAP/LOC101929141/PRPSAP2/SLC5A10/TBC1D28/TRIM16L/TVP23B/ZNF286B	DEL	17	18624545	19025057	400512	Pathogenic	1A, 2A, 3A, 4L	1	0.000238436
GSDME	AD	Definitive	Postlingual (1st decade)	Sensorineural	Not reported	Progressive	High	GSDME	DEL	7	24702446	24720157	17711	Likely Pathogenic	1A, 2E, 3A	1	0.000238436
OTOG	AR	Definitive	Prelingual	Sensorineural	Moderate	Stable	All	OTOG	DEL	11	17603104	17613104	10000	Likely Pathogenic	1A, 2E, 3A	1	0.000238436
OTOGL	AR	Definitive	Prelingual	Sensorineural	Moderate	Stable	High	OTOGL	DUP	12	80288802	80299740	10938	Likely Pathogenic	1A, 2I, 3A	1	0.000238436
STRC	AR	Definitive	Prelingual	Sensorineural	Moderate to severe	Stable	All	CKMT1B/PPIP5K1/STRC	DEL	15	43557296	43603898	46602	Likely Pathogenic	1A, 2D, 3A	1	0.000238436
TRIOBP	AR	Definitive	Prelingual	Sensorineural	Severe to profound	Stable	All	TRIOBP	DEL	22	37719702	37731543	11841	Likely Pathogenic	1A, 2E, 3A	1	0.000238436
TECTA	AD/ AR	Definitive	Prelingual/ Prelingual	Sensorineural/ Sensorineural	Moderate to severe/ Severe to profound	Stable/ Stable	Middle/ Middle	TECTA	DEL	11	121163035	121174624	11589	Likely pathogenic	1A, 2E, 3A	1	0.000238436

## Sheet: Supplementary Table 8
All genes involved in the region	Mechanism (microdeletion (DEL)/microduplication (DUP))	Chromosome	Start position	End position	Size	Classification	ClinGen pathogenicity calculator criteria
APOL1/APOL2/MIR6819/MYH9	DUP	22	36218276	36317635	99359	Benign	1A, 3A,4O
ANKLE2/FBRSL1/LRCOL1/MIR6763/P2RX2/PGAM5/POLE/PXMP2	DUP	12	132568315	132751156	182841	Likely Benign	1A, 3A, 4N
ABCG1/C2CD2/ERVH48-1/LINC00111/LINC00112/LINC00479/LINC01668/LINC01671/LOC101930094/MIR5692B/MIR6814/NDUFV3/PCSEAT/PDE9A/PKNOX1/PRDM15/RIPK4/RSPH1/SLC37A1/SNORA91/TFF1/TFF2/TFF3/TMPRSS2/TMPRSS3/UBASH3A/UMODL1/UMODL1-AS1/WDR4/ZBTB21/ZNF295-AS1	DUP	21	41475514	43035321	1559807	VUS	1A, 2H, 3A, 4N
ABCG1/C2CD2/ERVH48-1/LINC00111/LINC00112/LINC00479/LINC01668/LINC01671/LOC101930094/MIR5692B/MIR6814/NDUFV3/PCSEAT/PDE9A/PKNOX1/PRDM15/RIPK4/RSPH1/SLC37A1/SNORA91/TFF1/TFF2/TFF3/TMPRSS2/TMPRSS3/UBASH3A/UMODL1/UMODL1-AS1/WDR4/ZBTB21/ZNF295-AS1	DUP	21	41475514	43035321	1559807	VUS	1A, 2H, 3A, 4N
ABCG1/C2CD2/ERVH48-1/LINC00111/LINC00112/LINC00479/LINC01668/LINC01671/LOC101930094/MIR5692B/MIR6814/NDUFV3/PDE9A/PKNOX1/PRDM15/RIPK4/RSPH1/SLC37A1/SNORA91/TFF1/TFF2/TFF3/TMPRSS3/UBASH3A/UMODL1/UMODL1-AS1/WDR4/ZBTB21/ZNF295-AS1	DEL	21	41652124	43035321	1383197	VUS	1A, 2H, 3A, 4N
ACAA2/ATP5F1A/C18orf12/C18orf25/C18orf32/CFAP53/CTIF/CXXC1/DCC/DYM/ELAC1/ELOA2/ELOA3/ELOA3B/ELOA3C/ELOA3D/EPG5/HAUS1/HDHD2/IER3IP1/KATNAL2/KC6/LINC00907/LINC01478/LINC01601/LINC01630/LIPG/LOC100129878/LOXHD1/MAPK4/MBD1/ME2/MEX3C/MIR1539/MIR4319/MIR4320/MIR4527/MIR4527HG/MIR4743/MIR4744/MRO/MYO5B/PIAS2/PIK3C3/PSTPIP2/RIT2/RNF165/RPL17/RPL17-C18orf32/SCARNA17/SETBP1/SIGLEC15/SKA1/SKOR2/SLC14A1/SLC1…	DUP	18	41288522	52704225	11415703	VUS	1A, 2K, 3B
ADARB1/AIRE/C21orf58/CFAP410/COL18A1/COL18A1-AS1/COL18A1-AS2/COL6A1/COL6A2/DIP2A/DIP2A-IT1/DNMT3L/DNMT3L-AS1/FAM207A/FTCD/FTCD-AS1/ICOSLG/ITGB2/ITGB2-AS1/KRTAP10-1/KRTAP10-10/KRTAP10-11/KRTAP10-12/KRTAP10-2/KRTAP10-3/KRTAP10-4/KRTAP10-5/KRTAP10-6/KRTAP10-7/KRTAP10-8/KRTAP10-9/KRTAP12-1/KRTAP12-2/KRTAP12-3/KRTAP12-4/LINC00163/LINC00205/LINC00316/LINC00334/LINC01424/LINC01547/LINC01694/LINC02575/LO…	DUP	21	44199493	46680053	2480560	VUS	1A, 3A
ADARB1/AIRE/CFAP410/COL18A1/COL18A1-AS1/COL18A1-AS2/DNMT3L/DNMT3L-AS1/FAM207A/ICOSLG/ITGB2/ITGB2-AS1/KRTAP10-1/KRTAP10-10/KRTAP10-11/KRTAP10-12/KRTAP10-2/KRTAP10-3/KRTAP10-4/KRTAP10-5/KRTAP10-6/KRTAP10-7/KRTAP10-8/KRTAP10-9/KRTAP12-1/KRTAP12-2/KRTAP12-3/KRTAP12-4/LINC00163/LINC00205/LINC00316/LINC00334/LINC01424/LINC01547/LINC02575/LOC102723996/LRRC3/LRRC3-DT/MIR6815/PFKL/PICSAR/POFUT2/PTTG1IP/SL…	DUP	21	44199493	45552840	1353347	VUS	1A, 3A
ADAT1/BCAR1/CFDP1/CHST5/CHST6/CPHXL/CTRB1/CTRB2/DUXB/GABARAPL2/KARS1/LDHD/LOC100506281/TERF2IP/TMEM170A/TMEM231/WDR59/ZFP1/ZNRF1	DUP	16	74960003	76047402	1087399	VUS	1A, 3A
ADGRA3/BST1/C1QTNF7/C1QTNF7-AS1/CC2D2A/CD38/CLRN2/CPEB2/CPEB2-DT/DCAF16/FAM184B/FAM200B/FBXL5/FGFBP1/FGFBP2/GBA3/KCNIP4/KCNIP4-IT1/LAP3/LCORL/LDB2/LINC02493/LOC100505912/LOC105374516/MED28/MIR12115/MIR218-1/MIR7978/NCAPG/PACRGL/PROM1/QDPR/SLIT2/SLIT2-IT1/SNORA75B/TAPT1/TAPT1-AS1	DUP	4	14923786	23714461	8790675	VUS	1A, 3A, 4L
AIFM1/APLN/BCORL1/DENND10P1/ELF4/GPR119/OCRL/RAB33A/RBMX2/SASH3/SLC25A14/UTP14A/XPNPEP2/ZDHHC9/ZNF280C	DUP	X	129526047	130517124	991077	VUS	1A, 3A
AKNAD1/C1orf194/CELSR2/CLCC1/FNDC7/GPSM2/KIAA1324/MYBPHL/PSRC1/SARS1/SCARNA2/SORT1/SPATA42/STXBP3/TAF13/TMEM167B/WDR47	DUP	1	108711532	109324613	613081	VUS	1A, 3A
ANGEL1/ESRRB/LRRC74A/VASH1/VASH1-AS1	DUP	14	76277295	76868526	591231	VUS	1A, 3A
ANGEL1/ESRRB/LRRC74A/VASH1/VASH1-AS1	DUP	14	76277295	76868526	591231	VUS	1A, 3A
ANGEL1/ESRRB/LRRC74A/VASH1/VASH1-AS1	DUP	14	76277295	76868526	591231	VUS	1A, 3A
ANGEL1/ESRRB/LRRC74A/VASH1/VASH1-AS1	DUP	14	76277295	76868526	591231	VUS	1A, 3A
ANGEL1/ESRRB/LRRC74A/VASH1/VASH1-AS1	DUP	14	76277295	76869763	592468	VUS	1A, 3A
ANO9/B4GALNT4/BET1L/CDHR5/DEAF1/DRD4/EPS8L2/HRAS/IFITM1/IFITM2/IFITM3/IFITM5/IRF7/LMNTD2/LMNTD2-AS1/LOC143666/LRRC56/MIR210/MIR210HG/MIR6743/NLRP6/ODF3/PGGHG/PHRF1/PKP3/PSMD13/PTDSS2/RASSF7/RIC8A/RNH1/SCT/SIGIRR/SIRT3/TMEM80	DEL	11	196589	717380	520791	VUS	1A, 3B
APBB1IP/GAD2/LOC101929073/MYO3A	DUP	10	25855587	26537062	681475	VUS	1A, 3A
APOOL/BRWD3/CHM/CHMP1B2P/CPXCR1/CYLC1/DACH2/HDX/HMGN5/KLHL4/LOC101928128/MIR1321/MIR361/MIR548I4/POF1B/POU3F4/RPS6KA6/SATL1/SH3BGRL/TBX22/TENT5D/UBE2DNL/ZNF711	DUP	X	79849083	89208198	9359115	VUS	1A
APOOL/BRWD3/CHM/CHMP1B2P/CPXCR1/CYLC1/DACH2/HDX/HMGN5/KLHL4/LOC101928128/MIR1321/MIR361/MIR548I4/POF1B/POU3F4/RPS6KA6/SATL1/SH3BGRL/TBX22/TENT5D/UBE2DNL/ZNF711	DUP	X	79669900	89208198	9538298	VUS	1A
APOOL/CHM/CPXCR1/CYLC1/DACH2/HDX/KLHL4/LOC101928128/MIR1321/MIR361/MIR548I4/POF1B/POU3F4/RPS6KA6/SATL1/UBE2DNL/ZNF711	DUP	X	82732567	89208198	6475631	VUS	1A
ATG4A/CLDN2/COL4A5/COL4A6/DNAAF6/FRMPD3/FRMPD3-AS1/IL1RAPL2/IRS4/LOC101928335/LOC101928358/MID2/MIR548AN/MORC4/NCBP2L/NRK/NUP62CL/PRPS1/PSMD10/PWWP3B/RADX/RBM41/RIPPLY1/RNF128/SERPINA7/TBC1D8B/TEX13A/TEX13B/TSC22D3/VSIG1	DUP	X	104620213	108772958	4152745	VUS	1A, 3A
B3GALT5/B3GALT5-AS1/BACE2/BRWD1/BRWD1-AS1/BRWD1-AS2/CBR1/CBR3/CBR3-AS1/CHAF1B/CLDN14/CLIC6/DOP1B/DSCAM/DSCAM-AS1/DSCAM-IT1/DSCR10/DSCR4/DSCR8/DSCR9/DYRK1A/ERG/ETS2/FAM3B/GET1/GET1-SH3BGR/HLCS/HMGN1/IGSF5/KCNE1/KCNJ15/KCNJ6/LCA5L/LINC00114/LINC00160/LINC00323/LINC01423/LINC01426/LINC01436/LINC01700/LOC100133286/LOC100506403/LOC101928269/LOC101928398/LOC105369306/LOC105372795/LOC400867/MIR3197/MIR4…	DUP	21	34497240	41473157	6975917	VUS	1A, 3B
B3GALT5/B3GALT5-AS1/BACE2/BRWD1/BRWD1-AS1/BRWD1-AS2/CBR1/CBR3/CBR3-AS1/CHAF1B/CLDN14/CLIC6/DOP1B/DSCAM/DSCAM-AS1/DSCAM-IT1/DSCR10/DSCR4/DSCR8/DSCR9/DYRK1A/ERG/ETS2/FAM3B/GET1/GET1-SH3BGR/HLCS/HMGN1/IGSF5/KCNE1/KCNJ15/KCNJ6/LCA5L/LINC00114/LINC00160/LINC00323/LINC01423/LINC01426/LINC01436/LINC01700/LOC100133286/LOC100506403/LOC101928269/LOC101928398/LOC105369306/LOC105372795/LOC400867/MIR3197/MIR4…	DUP	21	34497240	41473157	6975917	VUS	1A, 3B
CACHD1/MIR4794/ROR1/ROR1-AS1/UBE2U	DUP	1	63835267	64676926	841659	VUS	1A, 3A
CATSPER2/PPIP5K1P1-CATSPER2/STRC	DUP	15	43600849	43658715	57866	VUS	1A, 2K, 3A
CATSPER2/PPIP5K1P1-CATSPER2/STRC	DUP	15	43600849	43658715	57866	VUS	1A, 2K, 3A
CATSPER2/PPIP5K1P1-CATSPER2/STRC	DUP	15	43600849	43658715	57866	VUS	1A, 2K, 3A
CATSPER2/PPIP5K1P1-CATSPER2/STRC	DUP	15	43600849	43658715	57866	VUS	1A, 2K, 3A
CATSPER2/PPIP5K1P1-CATSPER2/STRC	DUP	15	43600849	43658715	57866	VUS	1A, 2K, 3A
CATSPER2/PPIP5K1P1-CATSPER2/STRC	DUP	15	43600849	43658715	57866	VUS	1A, 2K, 3A
CATSPER2/PPIP5K1P1-CATSPER2/STRC	DUP	15	43600849	43658715	57866	VUS	1A, 2K, 3A
CATSPER2/PPIP5K1P1-CATSPER2/STRC	DUP	15	43600849	43658715	57866	VUS	1A, 2K, 3A
CATSPER2/PPIP5K1P1-CATSPER2/STRC	DUP	15	43600849	43658715	57866	VUS	1A, 2K, 3A
CATSPER2/PPIP5K1P1-CATSPER2/STRC	DUP	15	43600849	43658715	57866	VUS	1A, 2K, 3A
CATSPER2/PPIP5K1P1-CATSPER2/STRC	DUP	15	43600849	43658715	57866	VUS	1A, 2K, 3A
CATSPER2/PPIP5K1P1-CATSPER2/STRC	DUP	15	43600849	43658715	57866	VUS	1A, 2K, 3A
CATSPER2/PPIP5K1P1-CATSPER2/STRC	DUP	15	43600849	43658715	57866	VUS	1A, 2K, 3A
CATSPER2/PPIP5K1P1-CATSPER2/STRC	DUP	15	43600849	43658715	57866	VUS	1A, 2K, 3A
CBLL2/CNKSR2/KLHL34/MBTPS2/PHEX/PHEX-AS1/PTCHD1-AS/SMPX/SMS/YY2	DUP	X	21569803	22295510	725707	VUS	1A, 2K, 3A
CCDC50/LINCR-0002/PYDC2	DUP	3	191382425	191464997	82572	VUS	1A, 3A
CDH23	DUP	10	71443170	71491696	48526	VUS	1A, 2I, 3A
CIB2	DUP	15	78126416	78145663	19247	VUS	1A, 3A
CLPS/CLPSL1/LHFPL5	DUP	6	35785072	35806201	21129	VUS	1A, 3A
CRYL1/GJB6/MIR4499	DEL	13	20222346	20531105	308759	VUS	1A, 3A, 4L, 4N
DMXL2	DUP	15	51597846	51655169	57323	VUS	1A, 2K, 3A
DMXL2	DUP	15	51597846	51655169	57323	VUS	1A, 2K, 3A
FAM166C/OTOF	DUP	2	26504340	26567689	63349	VUS	1A, 3A
GGT6/MYBBP1A/SMTNL2/SPNS2/SPNS3	DUP	17	4454301	4598103	143802	VUS	1A, 3A
GRHL2	DUP	8	101503334	101540369	37035	VUS	1A, 3A
KITLG	DUP	12	88534302	88544650	10348	VUS	1A, 3A
LMX1A/PBX1/PBX1-AS1	DUP	1	164678578	165241629	563051	VUS	1A, 2K, 3A
LOXHD1/ST8SIA5	DUP	18	46643088	46683379	40291	VUS	1A, 2K, 3A, 4O
PNPT1	DUP	2	55679252	55710833	31581	VUS	1A, 2K, 3A
PNPT1	DUP	2	55681362	55712174	30812	VUS	1A, 2K, 3A
PNPT1	DUP	2	55682952	55712174	29222	VUS	1A, 2K, 3A
PNPT1	DUP	2	55681362	55712174	30812	VUS	1A, 2K, 3A
PNPT1	DUP	2	55682952	55710833	27881	VUS	1A, 2K, 3A
PNPT1	DUP	2	55682952	55712174	29222	VUS	1A, 2K, 3A
PNPT1	DUP	2	55682952	55712174	29222	VUS	1A, 2K, 3A
PNPT1	DUP	2	55682952	55710833	27881	VUS	1A, 2K, 3A
PNPT1	DUP	2	55682952	55710833	27881	VUS	1A, 2K, 3A
PNPT1	DUP	2	55682952	55712174	29222	VUS	1A, 2K, 3A
PNPT1	DUP	2	55682952	55710833	27881	VUS	1A, 2K, 3A
PNPT1	DUP	2	55682952	55710833	27881	VUS	1A, 2K, 3A
PNPT1	DUP	2	55682952	55712174	29222	VUS	1A, 2K, 3A
PNPT1	DUP	2	55681362	55712174	30812	VUS	1A, 2K, 3A
PNPT1	DUP	2	55682952	55712174	29222	VUS	1A, 2K, 3A
PNPT1	DUP	2	55682952	55712174	29222	VUS	1A, 2K, 3A
PNPT1	DUP	2	55682952	55712174	29222	VUS	1A, 2K, 3A
PNPT1	DUP	2	55681362	55712174	30812	VUS	1A, 2K, 3A
PNPT1	DUP	2	55680264	55712174	31910	VUS	1A, 2K, 3A
PNPT1	DUP	2	55682952	55710833	27881	VUS	1A, 2K, 3A
PNPT1	DUP	2	55682952	55712174	29222	VUS	1A, 2K, 3A
PNPT1	DUP	2	55682952	55710833	27881	VUS	1A, 2K, 3A
PNPT1	DUP	2	55682952	55712174	29222	VUS	1A, 2K, 3A
PNPT1	DUP	2	55682952	55712174	29222	VUS	1A, 2K, 3A
PNPT1	DUP	2	55684174	55712174	28000	VUS	1A, 2K, 3A
PNPT1	DUP	2	55682952	55712174	29222	VUS	1A, 2K, 3A
PNPT1	DUP	2	55682952	55712174	29222	VUS	1A, 2K, 3A
PNPT1	DUP	2	55682952	55712174	29222	VUS	1A, 2K, 3A
PNPT1	DUP	2	55684174	55710833	26659	VUS	1A, 2K, 3A
PNPT1	DUP	2	55684174	55713177	29003	VUS	1A, 2K, 3A
PNPT1	DUP	2	55682952	55710833	27881	VUS	1A, 2K, 3A
PNPT1	DUP	2	55682952	55712174	29222	VUS	1A, 2K, 3A
PNPT1	DUP	2	55681362	55710833	29471	VUS	1A, 2K, 3A
PNPT1	DUP	2	55682952	55712174	29222	VUS	1A, 2K, 3A
PNPT1	DUP	2	55682952	55710833	27881	VUS	1A, 2K, 3A
PNPT1	DUP	2	55682952	55712174	29222	VUS	1A, 2K, 3A
PNPT1	DUP	2	55682952	55712174	29222	VUS	1A, 2K, 3A
PNPT1	DUP	2	55684174	55710833	26659	VUS	1A, 2K, 3A
PNPT1	DUP	2	55681362	55712174	30812	VUS	1A, 2K, 3A
PNPT1	DUP	2	55682952	55712174	29222	VUS	1A, 2K, 3A
PNPT1	DUP	2	55682952	55710833	27881	VUS	1A, 2K, 3A
PNPT1	DUP	2	55682952	55712174	29222	VUS	1A, 2K, 3A
PNPT1	DUP	2	55682952	55712174	29222	VUS	1A, 2K, 3A
PNPT1	DUP	2	55681362	55710833	29471	VUS	1A, 2K, 3A
PNPT1	DUP	2	55682952	55710833	27881	VUS	1A, 2K, 3A
PNPT1	DUP	2	55682952	55710833	27881	VUS	1A, 2K, 3A
PNPT1	DUP	2	55684174	55710833	26659	VUS	1A, 2K, 3A
PNPT1	DUP	2	55682952	55712174	29222	VUS	1A, 2K, 3A
PNPT1	DUP	2	55682952	55712174	29222	VUS	1A, 2K, 3A
PNPT1	DUP	2	55684174	55710833	26659	VUS	1A, 2K, 3A
PNPT1	DUP	2	55682952	55712174	29222	VUS	1A, 2K, 3A
PNPT1	DUP	2	55682952	55712174	29222	VUS	1A, 2K, 3A
PNPT1	DUP	2	55682952	55712174	29222	VUS	1A, 2K, 3A
PNPT1	DUP	2	55682952	55710833	27881	VUS	1A, 2K, 3A
PNPT1	DUP	2	55682952	55712174	29222	VUS	1A, 2K, 3A
PNPT1	DUP	2	55682952	55712174	29222	VUS	1A, 2K, 3A
PNPT1	DUP	2	55682952	55710833	27881	VUS	1A, 2K, 3A
PNPT1	DUP	2	55682952	55710833	27881	VUS	1A, 2K, 3A
PNPT1	DUP	2	55682952	55712174	29222	VUS	1A, 2K, 3A
PNPT1	DUP	2	55682952	55710833	27881	VUS	1A, 2K, 3A
PNPT1	DUP	2	55682952	55710833	27881	VUS	1A, 2K, 3A
PNPT1	DUP	2	55681362	55710833	29471	VUS	1A, 2K, 3A
PNPT1	DUP	2	55682952	55712174	29222	VUS	1A, 2K, 3A
PNPT1	DUP	2	55682952	55712174	29222	VUS	1A, 2K, 3A
PNPT1	DUP	2	55681362	55712174	30812	VUS	1A, 2K, 3A
PNPT1	DUP	2	55682952	55710833	27881	VUS	1A, 2K, 3A
PNPT1	DUP	2	55684174	55710833	26659	VUS	1A, 2K, 3A
PNPT1	DUP	2	55682952	55712174	29222	VUS	1A, 2K, 3A
PTPRQ	DEL	12	80576911	80587322	10411	VUS	1B
PTPRQ	DEL	12	80576911	80587322	10411	VUS	1B
SCD5	DEL	4	82653901	82666439	12538	VUS	1A, 2D-3, 3A
IGSF6/LOC101927814/METTL9/OTOA/OTOAP1/RRN3/RRN3P1	DUP	16	21584345	21828561	244216	VUS	1A, 2K
IGSF6/LOC101927814/METTL9/OTOA/OTOAP1/RRN3/RRN3P1	DUP	16	21584345	21828561	244216	VUS	1A, 2K
ABCC1/ABCC6/BMERB1/CEP20/MARF1/MIR484/MIR6506/MPV17L/MYH11/NDE1	DUP	16	15394361	16199828	805467	VUS
ABCC1/ABCC6/BMERB1/CEP20/MARF1/MIR484/MIR6506/MPV17L/MYH11/NDE1	DUP	16	15394361	16199828	805467	VUS
ABCC1/ABCC6/BMERB1/CEP20/MARF1/MIR484/MIR6506/MPV17L/MYH11/NDE1	DUP	16	15394361	16199828	805467	VUS
ABCC1/ABCC6/BMERB1/CEP20/MARF1/MIR484/MIR6506/MPV17L/MYH11/NDE1	DUP	16	15394361	16199828	805467	VUS
ABCC1/ABCC6/BMERB1/CEP20/MARF1/MIR484/MIR6506/MPV17L/MYH11/NDE1	DUP	16	15394361	16199828	805467	VUS
ABCC1/ABCC6/BMERB1/CEP20/MARF1/MIR484/MIR6506/MPV17L/MYH11/NDE1	DUP	16	15394361	16199828	805467	VUS
ALKBH5/ATPAF2/COPS3/DRC3/DRG2/EVPLL/FLCN/FLII/GID4/LINC02090/LLGL1/LOC105371566/LOC284191/MED9/MIEF2/MIR33B/MIR6777/MIR6778/MPRIP/MYO15A/NT5M/PEMT/PLD6/RAI1/RAI1-AS1/RASD1/SHMT1/SMCR2/SMCR5/SMCR8/SREBF1/TBC1D27P/TNFRSF13B/TOM1L2/TOP3A	DEL	17	16853928	18388091	1534163	Pathogenic	1A, 2A, 3B, 4L
ADARB1/AIRE/CFAP410/COL18A1/COL18A1-AS1/COL18A1-AS2/DNMT3L/FAM207A/ITGB2/ITGB2-AS1/KRTAP10-1/KRTAP10-10/KRTAP10-11/KRTAP10-12/KRTAP10-2/KRTAP10-3/KRTAP10-4/KRTAP10-5/KRTAP10-6/KRTAP10-7/KRTAP10-8/KRTAP10-9/KRTAP12-1/KRTAP12-2/KRTAP12-3/KRTAP12-4/LINC00163/LINC00205/LINC00316/LINC00334/LINC01424/LINC01547/LINC01694/LINC02575/LRRC3/LRRC3-DT/MIR6815/PCBP3/PCBP3-AS1/PFKL/PICSAR/POFUT2/PTTG1IP/SLC19A1…	DEL	21	44254035	45968290	1714255	Pathogenic	1A, 2A, 3A, 4L
ALKBH6/APLP1/ARHGAP33/ATP4A/CAPNS1/CLIP3/COX6B1/COX7A1/DMKN/ETV2/FFAR2/GAPDHS/HAUS5/HCST/HSPB6/IGFLR1/KIRREL2/KMT2B/KRTDAP/LIN37/LINC00665/LINC01529/LINC01531/LINC01534/LINC01766/LOC100134317/LOC101927572/LOC105372383/LOC644189/LOC728485/LOC728752/LRFN3/NFKBID/NPHS1/OVOL3/POLR2I/PRODH2/PROSER3/PSENEN/RBM42/SBSN/SDHAF1/SYNE4/TBCB/THAP8/TMEM147/TMEM147-AS1/TYROBP/U2AF1L4/UPK1A/UPK1A-AS1/WDR62/ZBTB3…	DEL	19	35373487	37132308	1758821	Pathogenic	1A, 2A, 3C
ARMCX5/ARMCX5-GPRASP2/BEX1/BEX2/BEX3/BEX4/BHLHB9/ESX1/FAM199X/GLRA4/GPRASP1/GPRASP2/H2BW1/H2BW2/H2BW3P/H2BW4P/IL1RAPL2/LINC00630/LINC02589/LOC286437/MORF4L2/MORF4L2-AS1/NXF3/NXF4/PLP1/RAB40A/RAB40AL/RAB9B/SLC25A53/TCEAL1/TCEAL3/TCEAL4/TCEAL5/TCEAL7/TCEAL8/TCEAL9/TMEM31/TMSB15A/TMSB15B/TMSB15B-AS1/ZCCHC18	DUP	X	102489427	104603093	2113666	Pathogenic	1A, 2A, 3A
AP4E1/ATP8B4/CEP152/COPS2/CYP19A1/DCAF13P3/DMXL2/DTWD1/EID1/FAM227B/FBN1/FGF7/GABPB1/GABPB1-AS1/GABPB1-IT1/GALK2/GLDN/HDC/LEO1/LOC100422556/LYSMD2/MAPK6/MAPK6-DT/MIR4712/MIR4713/MIR4713HG/MIR4716/MIR7973-1/MIR7973-2/NDUFAF4P1/SCG3/SECISBP2L/SHC4/SLC27A2/SPPL2A/TMOD2/TMOD3/TNFAIP8L3/TRPM7/USP50/USP8	DEL	15	48414211	52104553	3690342	Pathogenic	1A, 2A, 3B
ANTXR2/BMP2K/BMP3/CFAP299/ENOPH1/FGF5/GK2/HNRNPD/HNRNPDL/LINC00575/LINC00989/LINC01088/LOC101928942/NAA11/PAQR3/PCAT4/PRDM8/PRKG2/RASGEF1B/SCD5/TMEM150C	DEL	4	78718495	82715683	3997188	Pathogenic	1A, 2A, 3A
ACTRT1/AIFM1/APLN/ARHGAP36/BCORL1/DENND10P1/ELF4/ENOX2/FIRRE/GPR119/IGSF1/LINC01201/LOC105373338/OCRL/OR13H1/PRR32/RAB33A/RBMX2/SASH3/SLC25A14/SMARCA1/UTP14A/XPNPEP2/ZDHHC9/ZNF280C	DUP	X	126778445	131870229	5091784	Likely Pathogenic	1A, 3B, 4L
AATK/ACTG1/AFMID/ALYREF/ANAPC11/ARHGDIA/ARL16/ASPSCR1/B3GNTL1/BAHCC1/BAIAP2/BAIAP2-DT/BIRC5/C17orf99/C1QTNF1/C1QTNF1-AS1/CANT1/CARD14/CBX2/CBX4/CBX8/CCDC137/CCDC40/CCDC57/CD7/CENPX/CEP131/CEP295NL/CHMP6/CSNK1D/CYBC1/CYTH1/DCXR/DCXR-DT/DNAH17/DNAH17-AS1/DUS1L/EIF4A3/ENDOV/ENGASE/ENPP7/FAAP100/FASN/FN3K/FN3KRP/FOXK2/FSCN2/GAA/GCGR/GPS1/HEXD/HGS/LGALS3BP/LINC00482/LINC01970/LINC01977/LINC01978/LINC0…	DUP	17	78024175	83204078	5179903	Pathogenic	3C, 4L
ADSS2/AHCTF1/AKT3/C1orf100/C1orf229/CATSPERE/CEP170/CNST/COX20/DESI2/EFCAB2/FLJ39095/GCSAML/GCSAML-AS1/HNRNPU/KIF26B/KIF26B-AS1/LINC01341/LINC01743/LINC02774/LOC101928068/LYPD8/LYPD9P/MIR3124/MIR3916/MIR4677/NLRP3/OR11L1/OR13G1/OR14A16/OR14A2/OR14C36/OR14I1/OR14K1/OR1C1/OR2AJ1/OR2AK2/OR2B11/OR2C3/OR2G2/OR2G3/OR2G6/OR2L13/OR2L1P/OR2L2/OR2L3/OR2L5/OR2L8/OR2M1P/OR2M2/OR2M3/OR2M4/OR2M5/OR2M7/OR2T1/OR…	DUP	1	243106963	248930636	5823673	Likely Pathogenic	1A, 3B, 4L
ACTR1A/ARL3/ARMH3/AS3MT/ATP5MD/BLOC1S2/BORCS7/BORCS7-ASMT/BTRC/C10orf95/CALHM1/CALHM2/CALHM3/CFAP43/CFAP58/CFAP58-DT/CHUK/CNNM2/COL17A1/CPN1/CUEDC2/CWF19L1/CYP17A1/DNMBP/DPCD/ELOVL3/ERLIN1/FBXL15/FBXW4/FGF8/GBF1/GSTO1/GSTO2/HIF1AN/HPS6/INA/ITPRIP/ITPRIP-AS1/KAZALD1/KCNIP2/KCNIP2-AS1/LBX1/LBX1-AS1/LDB1/LINC01514/LINC02620/LINC02624/LINC02627/LINC02681/LOC107984265/LZTS2/MFSD13A/MIR1307/MIR146B/MIR…	DUP	10	99978025	106190901	6212876	Pathogenic	1A, 2H, 2K, 2L, 3C
ARMCX5/ARMCX5-GPRASP2/ATG4A/BEX1/BEX2/BEX3/BEX4/BHLHB9/CLDN2/COL4A5/COL4A6/DNAAF6/ESX1/FAM199X/FRMPD3/FRMPD3-AS1/GLRA4/GPRASP1/GPRASP2/H2BW1/H2BW2/H2BW3P/H2BW4P/IL1RAPL2/IRS4/LINC00630/LINC02589/LOC101928335/LOC101928358/LOC286437/MID2/MIR548AN/MORC4/MORF4L2/MORF4L2-AS1/NCBP2L/NRK/NUP62CL/NXF3/NXF4/PLP1/PRPS1/PSMD10/PWWP3B/RAB40A/RAB40AL/RAB9B/RADX/RBM41/RIPPLY1/RNF128/SERPINA7/SLC25A53/TBC1D8B/T…	DEL	X	102489427	108772958	6283531	Pathogenic	1A, 2A, 3C, 4L
ARMCX5/ARMCX5-GPRASP2/ATG4A/BEX1/BEX2/BEX3/BEX4/BHLHB9/CLDN2/COL4A5/COL4A6/DNAAF6/ESX1/FAM199X/FRMPD3/FRMPD3-AS1/GLRA4/GPRASP1/GPRASP2/H2BW1/H2BW2/H2BW3P/H2BW4P/IL1RAPL2/IRS4/LINC00630/LINC02589/LOC101928335/LOC101928358/LOC286437/MID2/MIR548AN/MORC4/MORF4L2/MORF4L2-AS1/NCBP2L/NRK/NUP62CL/NXF3/NXF4/PLP1/PRPS1/PSMD10/PWWP3B/RAB40A/RAB40AL/RAB9B/RADX/RBM41/RIPPLY1/RNF128/SERPINA7/SLC25A53/TBC1D8B/T…	DUP	X	102489427	108772958	6283531	Pathogenic	1A, 2A, 3B
ARMCX5/ARMCX5-GPRASP2/ATG4A/BEX1/BEX2/BEX3/BEX4/BHLHB9/CLDN2/COL4A5/COL4A6/DNAAF6/ESX1/FAM199X/FRMPD3/FRMPD3-AS1/GLRA4/GPRASP1/GPRASP2/H2BW1/H2BW2/H2BW3P/H2BW4P/IL1RAPL2/IRS4/LINC00630/LINC02589/LOC101928335/LOC101928358/LOC286437/MID2/MIR548AN/MORC4/MORF4L2/MORF4L2-AS1/NCBP2L/NRK/NUP62CL/NXF3/NXF4/PLP1/PRPS1/PSMD10/PWWP3B/RAB40A/RAB40AL/RAB9B/RADX/RBM41/RIPPLY1/RNF128/SERPINA7/SLC25A53/TBC1D8B/T…	DUP	X	102489427	108772958	6283531	Pathogenic	1A, 2A, 3B
ABCA11P/ADD1/ADRA2C/ATP5ME/BLOC1S4/C4orf48/C4orf50/CFAP99/CPLX1/CRMP1/CTBP1/CTBP1-AS/CTBP1-DT/CYTL1/DGKQ/DOK7/EVC/EVC2/FAM193A/FAM53A/FAM86EP/FGFR3/FGFRL1/GAK/GRK4/HAUS3/HGFAC/HTT/HTT-AS/IDUA/JAKMIP1/KIAA0232/LETM1/LINC00955/LINC01396/LINC01587/LINC02171/LINC02481/LINC02482/LINC02495/LOC100129917/LOC100130872/LOC101928279/LOC101928306/LOC105374338/LOC105374344/LOC93622/LRPAP1/LYAR/MAEA/MAN2B2/MFS…	DEL	4	132650	6895838	6763188	Pathogenic	2A, 3C, 4L
ABRAXAS1/ANTXR2/ARHGAP24/BMP2K/BMP3/CDS1/CFAP299/COPS4/COQ2/ENOPH1/FGF5/GK2/GPAT3/HELQ/HNRNPD/HNRNPDL/HPSE/LIN54/LINC00575/LINC00989/LINC01088/LOC101928942/LOC101928978/MAPK10/MIR4451/MIR575/MRPS18C/NAA11/NKX6-1/PAQR3/PCAT4/PLAC8/PRDM8/PRKG2/RASGEF1B/SCD5/SEC31A/SNORD143/SNORD144/THAP9/THAP9-AS1/TMEM150C/WDFY3/WDFY3-AS2	DEL	4	78718495	86054866	7336371	Pathogenic	1A, 2A, 3B
BLOC1S5/BLOC1S5-TXNDC5/BMP6/BPHL/C6orf201/CAGE1/CDYL/DSP/ECI2/ECI2-DT/EEF1E1/EEF1E1-BLOC1S5/EXOC2/F13A1/FAM217A/FAM50B/FARS2/FOXC1/FOXCUT/FOXF2/FOXQ1/GMDS/GMDS-DT/HTATSF1P2/HUS1B/IRF4/KU-MEL-3/LINC01011/LINC01600/LINC01622/LINC02521/LINC02525/LINC02533/LOC100422781/LOC101927691/LOC101927730/LOC101927759/LOC101927950/LOC101927972/LOC102724096/LOC643327/LY86/LY86-AS1/LYRM4/LYRM4-AS1/MIR3691/MIR4645…	DUP	6	382943	8337519	7954576	Likely Pathogenic	1A, 3B, 4L
ABCG2/AFF1/AFF1-AS1/ATOH1/C4orf36/CCSER1/DMP1/DSPP/FAM13A/FAM13A-AS1/GPRIN3/GRID2/HERC3/HERC5/HERC6/HSD17B11/HSD17B13/IBSP/KLHL8/LNCPRESS2/MAPK10/MAPK10-AS1/MEPE/MIR4452/MIR5705/MMRN1/NAP1L5/NUDT9/PIGY/PIGY-DT/PKD2/PPM1K/PPM1K-DT/PTPN13/PYURF/SLC10A6/SNCA/SNCA-AS1/SPARCL1/SPP1/TIGD2	DEL	4	86059013	94084676	8025663	Pathogenic	1A, 2A, 3B
ACTRT1/AIFM1/APLN/ARHGAP36/BCORL1/CCDC160/CT45A1/CT55/DENND10P1/ELF4/ENOX2/ETDA/ETDB/ETDC/FAM122B/FAM122C/FIRRE/FRMD7/GPC3/GPC3-AS1/GPC4/GPR119/HPRT1/HS6ST2/HS6ST2-AS1/IGSF1/INTS6L/INTS6L-AS1/LINC00629/LINC01201/LINC02243/LOC100506790/LOC105373338/MBNL3/MIR106A/MIR18B/MIR19B2/MIR20B/MIR363/MIR424/MIR450A1/MIR450A2/MIR450B/MIR503/MIR503HG/MIR542/MIR92A2/MOSPD1/OCRL/OR13H1/PHF6/PLAC1/RAB33A/RAP2C/R…	DUP	X	127468218	135747411	8279193	Likely Pathogenic	1A, 3B, 4L
ACTRT1/AIFM1/APLN/ARHGAP36/BCORL1/CCDC160/CT45A1/CT55/DENND10P1/ELF4/ENOX2/ETDA/ETDB/ETDC/FAM122B/FAM122C/FIRRE/FRMD7/GPC3/GPC3-AS1/GPC4/GPR119/HPRT1/HS6ST2/HS6ST2-AS1/IGSF1/INTS6L/INTS6L-AS1/LINC00629/LINC01201/LINC02243/LOC100506790/LOC105373338/MBNL3/MIR106A/MIR18B/MIR19B2/MIR20B/MIR363/MIR424/MIR450A1/MIR450A2/MIR450B/MIR503/MIR503HG/MIR542/MIR92A2/MOSPD1/OCRL/OR13H1/PHF6/PLAC1/RAB33A/RAP2C/R…	DUP	X	127468218	135747411	8279193	Likely Pathogenic	1A, 3B, 4L
ACTRT1/AIFM1/APLN/ARHGAP36/BCORL1/CCDC160/CT45A1/CT55/DENND10P1/ELF4/ENOX2/ETDA/ETDB/ETDC/FAM122B/FAM122C/FIRRE/FRMD7/GPC3/GPC3-AS1/GPC4/GPR119/HPRT1/HS6ST2/HS6ST2-AS1/IGSF1/INTS6L/INTS6L-AS1/LINC00629/LINC01201/LINC02243/LOC100506790/LOC105373338/MBNL3/MIR106A/MIR18B/MIR19B2/MIR20B/MIR363/MIR424/MIR450A1/MIR450A2/MIR450B/MIR503/MIR503HG/MIR542/MIR92A2/MOSPD1/OCRL/OR13H1/PHF6/PLAC1/RAB33A/RAP2C/R…	DEL	X	127468218	135747411	8279193	Pathogenic	1A, 2A, 3C
ABCG1/B3GALT5/B3GALT5-AS1/BACE2/BRWD1/BRWD1-AS1/BRWD1-AS2/C2CD2/CBR1/CBR3/CBR3-AS1/CHAF1B/CLDN14/CLIC6/DOP1B/DSCAM/DSCAM-AS1/DSCAM-IT1/DSCR10/DSCR4/DSCR8/DSCR9/DYRK1A/ERG/ERVH48-1/ETS2/FAM3B/GET1/GET1-SH3BGR/HLCS/HMGN1/IGSF5/KCNE1/KCNJ15/KCNJ6/LCA5L/LINC00111/LINC00112/LINC00114/LINC00160/LINC00323/LINC00479/LINC01423/LINC01426/LINC01436/LINC01668/LINC01671/LINC01700/LOC100133286/LOC100506403/LOC…	DUP	21	34497240	43035321	8538081	Pathogenic	3C, 4L
ADCY5/ADPRH/ARGFX/ARHGAP31/ARHGAP31-AS1/ATG3/ATP6V1A/B4GALT4/B4GALT4-AS1/BOC/BTLA/CASR/CCDC14/CCDC191/CCDC58/CCDC80/CD200R1/CD200R1L/CD200R1L-AS1/CD80/CD86/CFAP44/CFAP44-AS1/COX17/CSTA/DRD3/DTX3L/EAF2/FAM162A/FBXO40/FSTL1/GAP43/GOLGB1/GPR156/GRAMD1C/GSK3B/GTF2E1/GTPBP8/HACD2/HCLS1/HGD/HSPBAP1/IGSF11/IGSF11-AS1/ILDR1/IQCB1/KALRN/KPNA1/LINC00901/LINC00903/LINC02024/LINC02035/LINC02042/LINC02044/LIN…	DEL	3	112456883	124409904	11953021	Pathogenic	1A, 2A, 3C, 4L
ACE2/ACOT9/ADGRG2/AP1S2/APOO/ARX/ASB11/ASB9/BCLAF3/BEND2/BMX/CA5B/CA5BP1/CA5BP1-CA5B/CBLL2/CDKL5/CLTRN/CNKSR2/CTPS2/CXorf58/DDX53/EIF1AX/EIF1AX-AS1/EIF2S3/GRPR/GS1-594A7.3/INE2/KLHL15/KLHL34/LINC01456/LOC101928389/LOC729609/MAGEB17/MAGEB18/MAGEB5/MAGEB6/MAP3K15/MAP7D2/MBTPS2/MIR23C/MIR4768/MIR548AM/NHS/NHS-AS1/PCYT1B/PCYT1B-AS1/PDHA1/PDK3/PHEX/PHEX-AS1/PHKA2/PHKA2-AS1/PIGA/PIR/PIR-FIGF/POLA1/PPEF…	DUP	X	15023811	27402662	12378851	Likely Pathogenic	1A, 3C
ACOT9/APOO/ARX/BCLAF3/CBLL2/CNKSR2/CXorf21/CXorf58/DCAF8L1/DCAF8L2/DDX53/DMD/EIF1AX/EIF1AX-AS1/EIF2S3/FAM47A/FTHL17/GK/IL1RAPL1/KLHL15/KLHL34/LOC729609/MAGEB1/MAGEB10/MAGEB18/MAGEB2/MAGEB3/MAGEB4/MAGEB5/MAGEB6/MAP3K15/MAP7D2/MBTPS2/MIR23C/MIR3915/MIR4666B/MIR548F5/MIR6134/NR0B1/PCYT1B/PCYT1B-AS1/PDK3/PHEX/PHEX-AS1/POLA1/PPP4R3C/PRDX4/PTCHD1/PTCHD1-AS/RPS6KA3/SAT1/SCARNA23/SCARNA9L/SH3KBP1/SMPX/SM…	DUP	X	19451372	34415445	14964073	Pathogenic	1A, 2A, 3B
ABCB7/APOOL/ATP7A/ATRX/BRWD3/CDX4/CHIC1/CHM/CHMP1B2P/COX7B/CPXCR1/CYLC1/CYSLTR1/DACH2/FGF16/FTX/GPR174/HDX/HMGN5/ITM2A/JPX/KLHL4/LOC101928128/LPAR4/MAGEE1/MAGEE2/MAGT1/MAP2K4P1/MIR1321/MIR325/MIR325HG/MIR361/MIR374A/MIR374B/MIR374C/MIR384/MIR421/MIR4328/MIR545/MIR548I4/NAP1L2/NAP1L6P/NEXMIF/P2RY10/PABPC1L2A/PABPC1L2B/PABPC1L2B-AS1/PBDC1/PGAM4/PGK1/POF1B/POU3F4/RLIM/RPS6KA6/RTL3/SATL1/SH3BGRL/SLC1…	DEL	X	72980210	89208198	16227988	Pathogenic	2A, 3C, 4L
ACE2/ACOT9/ADGRG2/AMELX/ANOS1/AP1S2/APOO/ARHGAP6/ARX/ASB11/ASB9/ATXN3L/BCLAF3/BEND2/BMX/CA5B/CA5BP1/CA5BP1-CA5B/CBLL2/CDKL5/CLCN4/CLDN34/CLTRN/CNKSR2/CTPS2/CXorf58/DCAF8L1/DCAF8L2/DDX53/EGFL6/EIF1AX/EIF1AX-AS1/EIF2S3/FAM9A/FAM9B/FAM9C/FANCB/FRMPD4/GEMIN8/GLRA2/GPM6B/GPR143/GRPR/GS1-594A7.3/GS1-600G8.3/HCCS/IL1RAPL1/INE2/KLHL15/KLHL34/LINC01203/LINC01456/LINC02154/LOC101928389/LOC105373156/LOC7296…	DUP	X	5139130	30019024	24879894	Likely Pathogenic	1A, 3C
MYH9	DUP	22	36216892	36318217	101325	VUS	1A, 2K
OTOF	DUP	2	26504684	26567917	63233	VUS	1A, 2K
GJB2	DEL	13	19528843	24883557	5354714	Syndromic CNV (>1Mb)
GJB6	DEL	13	19528843	24883557	5354714	Syndromic CNV (>1Mb)
MYO7A	DUP	11	5863906	101386127	95522221	Syndromic CNV (>1Mb)
PCDH15	DEL	10	37996709	76847714	38851005	Syndromic CNV (>1Mb)
POU3F4	DUP	X	66699890	84875134	18175244	Syndromic CNV (>1Mb)
SLC26A4	DUP	7	63425122	145019605	81594483	Syndromic CNV (>1Mb)
STRC	DEL	15	20656717	48240039	27583322	Syndromic CNV (>1Mb)
STRC	DUP	15	41529260	64591351	23062091	Syndromic CNV (>1Mb)
TJP2	DUP	9	1159646	86607357	85447711	Syndromic CNV (>1Mb)
TJP2	DEL	9	41737898	135250643	93512745	Syndromic CNV (>1Mb)
TMC1	DUP	9	1159646	86607357	85447711	Syndromic CNV (>1Mb)
TMC1	DEL	9	41737898	135250643	93512745	Syndromic CNV (>1Mb)
USH1C	DUP	11	3463599	89009917	85546318	Syndromic CNV (>1Mb)
MYH9	INS	22	36314278	36314279	1	VUS
TRIOBP	INS	22	37758009	37758010	1	VUS
TRIOBP	DEL	22	37720244	37727144	6900	Already counted; repetitive call for the same patient	1A, 2E, 3A

## Sheet: Supplementary Table 9
Genes, inheritance, loci			Sequence variants			Copy-number variants			Combined molecular mecanisms (sequence variants and CNVs)			Estimation of affected individuals with NSHL
Genes	Inheritance	Loci	Combined P/LP allele frequency (no hearing loss group)	Heterozygotes (0/1)	Homozygotes (1/1)	Combined P/LP allele frequency	Heterozygotes (0/1)	Homozygotes (1/1)	Combined P/LP allele frequency	Heterozygotes (0/1)	Homozygotes (1/1)	q	q^2	Predicted frequency per 1000
GJB2	AD/AR	DFNA3/DFNB1	0.0157368	64	1	0	0	0	0.0157368	64	1	0.0157368	0.000247646	0.247646
STRC	AR	DFNB16	0.000715308	3	0	0.009299	39	0	0.0100143	42	0	0.0100143	0.000100286	0.100286
OTOA	AR	DFNB22	0.0059609	25	0	0.000953743	4	0	0.00691464	29	0	0.00691464	4.78122e-05	0.0478122
TMPRSS3	AR	DFNB8, DFNB10	0.00405341	17	0	0	0	0	0.00405341	17	0	0.00405341	1.64301e-05	0.0164301
OTOF	AR	DFNB9	0.00286123	12	0	0	0	0	0.00286123	12	0	0.00286123	8.18664e-06	0.00818664
SLC26A4	AR	DFNB4	0.00214592	9	0	0	0	0	0.00214592	9	0	0.00214592	4.60498e-06	0.00460498
MYO7A	AD/AR	DFNA11/DFNB2	0.00214592	9	0	0	0	0	0.00214592	9	0	0.00214592	4.60498e-06	0.00460498
MPZL2	AR	DFNB111	0.00190749	8	0	0	0	0	0.00190749	8	0	0.00190749	3.63851e-06	0.00363851
PDZD7	AR	DFNB57	0.00166905	7	0	0	0	0	0.00166905	7	0	0.00166905	2.78573e-06	0.00278573
COL11A2	AD/AR	DFNA13/DFNB53	0.00166905	7	0	0	0	0	0.00166905	7	0	0.00166905	2.78573e-06	0.00278573
PCDH15	AR	DFNB23	0.00143062	6	0	0	0	0	0.00143062	6	0	0.00143062	2.04666e-06	0.00204666
OTOGL	AR	DFNB84	0.000953743	4	0	0.000238436	1	0	0.00119218	5	0	0.00119218	1.42129e-06	0.00142129
CDH23	AR	DFNB12	0.00119218	5	0	0	0	0	0.00119218	5	0	0.00119218	1.42129e-06	0.00142129
LOXHD1	AR	DFNB77	0.00119218	5	0	0	0	0	0.00119218	5	0	0.00119218	1.42129e-06	0.00142129
PTPRQ	AD/AR	DFNA73/DFNB84	0.00119218	5	0	0	0	0	0.00119218	5	0	0.00119218	1.42129e-06	0.00142129
MYO15A	AR	DFNB3	0.000953743	4	0	0	0	0	0.000953743	4	0	0.000953743	9.09627e-07	0.000909627
OTOG	AR	DFNB18B	0.000476872	2	0	0.000238436	1	0	0.000715308	3	0	0.000715308	5.11665e-07	0.000511665
CLDN14	AR	DFNB29	0.000715308	3	0	0	0	0	0.000715308	3	0	0.000715308	5.11665e-07	0.000511665
NARS2	AR	DFNB94	0	0	0	0.000476872	2	0	0.000476872	2	0	0.000476872	2.27407e-07	0.000227407
TRIOBP	AR	DFNB28	0.000238436	1	0	0.000238436	1	0	0.000476872	2	0	0.000476872	2.27407e-07	0.000227407
LRTOMT	AR	DFNB63	0.000476872	2	0	0	0	0	0.000476872	2	0	0.000476872	2.27407e-07	0.000227407
PNPT1	AR	DFNB70	0.000476872	2	0	0	0	0	0.000476872	2	0	0.000476872	2.27407e-07	0.000227407
TMIE	AR	DFNB6	0.000476872	2	0	0	0	0	0.000476872	2	0	0.000476872	2.27407e-07	0.000227407
TECTA	AD/AR	DFNA8, DFNA12/DFNB21	0.000238436	1	0	0.000238436	1	0	0.000476872	2	0	0.000476872	2.27407e-07	0.000227407
TBC1D24	AD/AR	DFNA65/DFNB86	0.000953743	2	1	0	0	0	0.000953743	2	1	0.000953743	9.09627e-07	0.000909627
GRAP	AR	DFNB114	0	0	0	0.000238436	1	0	0.000238436	1	0	0.000238436	5.68517e-08	5.68517e-05
CABP2	AR	DFNB93	0.000238436	1	0	0	0	0	0.000238436	1	0	0.000238436	5.68517e-08	5.68517e-05
DCDC2	AR	DFNB66	0.000715308	1	1	0	0	0	0.000715308	1	1	0.000715308	5.11665e-07	0.000511665
GPSM2	AR	DFNB32, DFNB82	0.000238436	1	0	0	0	0	0.000238436	1	0	0.000238436	5.68517e-08	5.68517e-05
MSRB3	AR	DFNB74	0.000238436	1	0	0	0	0	0.000238436	1	0	0.000238436	5.68517e-08	5.68517e-05
USH1C	AR	DFNB18	0.000238436	1	0	0	0	0	0.000238436	1	0	0.000238436	5.68517e-08	5.68517e-05
WHRN	AR	DFNB31	0.000238436	1	0	0	0	0	0.000238436	1	0	0.000238436	5.68517e-08	5.68517e-05
TMC1	AD/AR	DFNA36/DFNB7, DFNB11	0.000238436	1	0	0	0	0	0.000238436	1	0	0.000238436	5.68517e-08	5.68517e-05
ADCY1	AR	DFNB44	0	0	0	0	0	0	0	0	0	0	0	0
BDP1	AR	DFNB49	0	0	0	0	0	0	0	0	0	0	0	0
BSND	AR	DFNB73	0	0	0	0	0	0	0	0	0	0	0	0
CDC14A	AR	DFNB105	0	0	0	0	0	0	0	0	0	0	0	0
CIB2	AR	DFNB48	0	0	0	0	0	0	0	0	0	0	0	0
CLDN9	AR	DFNB116	0	0	0	0	0	0	0	0	0	0	0	0
CLIC5	AR	DFNB103	0	0	0	0	0	0	0	0	0	0	0	0
CLRN2	AR	DFNB117	0	0	0	0	0	0	0	0	0	0	0	0
ELMOD3	AR	DFNB88	0	0	0	0	0	0	0	0	0	0	0	0
EPS8	AR	DFNB102	0	0	0	0	0	0	0	0	0	0	0	0
EPS8L2	AR	DFNB106	0	0	0	0	0	0	0	0	0	0	0	0
ESPN	AR	DFNB36	0	0	0	0	0	0	0	0	0	0	0	0
ESRP1	AR	DFNB109	0	0	0	0	0	0	0	0	0	0	0	0
ESRRB	AR	DFNB35	0	0	0	0	0	0	0	0	0	0	0	0
GAB1	AR	DFNB26	0	0	0	0	0	0	0	0	0	0	0	0
GIPC3	AR	DFNB15, DFNB72, DFNB95	0	0	0	0	0	0	0	0	0	0	0	0
GRXCR1	AR	DFNB25	0	0	0	0	0	0	0	0	0	0	0	0
GRXCR2	AR	DFNB101	0	0	0	0	0	0	0	0	0	0	0	0
HGF	AR	DFNB39	0	0	0	0	0	0	0	0	0	0	0	0
ILDR1	AR	DFNB42	0	0	0	0	0	0	0	0	0	0	0	0
KARS1	AR	DFNB89	0	0	0	0	0	0	0	0	0	0	0	0
LHFPL5	AR	DFNB67	0	0	0	0	0	0	0	0	0	0	0	0
MARVELD2	AR	DFNB49	0	0	0	0	0	0	0	0	0	0	0	0
MET	AR	DFNB97	0	0	0	0	0	0	0	0	0	0	0	0
MYO3A	AR	DFNB30	0	0	0	0	0	0	0	0	0	0	0	0
PJVK	AR	DFNB59	0	0	0	0	0	0	0	0	0	0	0	0
PPIP5K2	AR	DFNB100	0	0	0	0	0	0	0	0	0	0	0	0
RDX	AR	DFNB24	0	0	0	0	0	0	0	0	0	0	0	0
RIPOR2	AR	DFNB104	0	0	0	0	0	0	0	0	0	0	0	0
ROR1	AR	DFNB108	0	0	0	0	0	0	0	0	0	0	0	0
S1PR2	AR	DFNB68	0	0	0	0	0	0	0	0	0	0	0	0
SERPINB6	AR	DFNB91	0	0	0	0	0	0	0	0	0	0	0	0
SLC22A4	AR	DFNB60	0	0	0	0	0	0	0	0	0	0	0	0
SLC26A5	AR	DFNB61	0	0	0	0	0	0	0	0	0	0	0	0
SPNS2	AR	DFNB115	0	0	0	0	0	0	0	0	0	0	0	0
SYNE4	AR	DFNB76	0	0	0	0	0	0	0	0	0	0	0	0
TMEM132E	AR	DFNB99	0	0	0	0	0	0	0	0	0	0	0	0
TPRN	AR	DFNB79	0	0	0	0	0	0	0	0	0	0	0	0
WBP2	AR	DFNB107	0	0	0	0	0	0	0	0	0	0	0	0
MYO6	AD/AR	DFNA22/DFNB37	0	0	0	0	0	0	0	0	0	0	0	0
